# Supplementary material for: Network Clustering Revealed the Systemic Alterations of Mitochondrial Protein Expression
Source: PLoS Comput Biol. 2011 Jun 30;7(6):e1002093. doi: 10.1371/journal.pcbi.1002093 (PMC3127811; doi:10.1371/journal.pcbi.1002093)
Supplement: Table S1 — List of the 1,121 proteins identified by cICAT. (XLS) [file pcbi.1002093.s006.xls]

## Sheet: Table S1
Table S1. List of the 1,121 proteins identified by cICAT.
Serial #	IPI	AC	ENSG	Gene name	ρ0/ρ+ ratio	Annotation	Localization	xpress stdev	xpress num peptides	unique stripped peptides	mt reference	Biological process*
1	IPI00301609	Q9Y6S6	ENSG00000119638	NEK9	16.6667	Serine/threonine-protein kinase Nek9	Cytoplasm. Nucleus	0	1	1	mt reference	Protein metabolism and modification
2	IPI00017373	Q549U6	ENSG00000106399	RPA3	14.2857	Replication protein A 14 kDa subunit	Cytoplasm. Nucleus	0	1	1	non-mt reference	Biological process unclassified
3	IPI00025491	Q9NZR9	ENSG00000161960	EIF4A1	7.14286	Eukaryotic initiation factor 4A-I	Cytoplasm	0.04	3	2	mt reference	Biological process unclassified
4	IPI00027547	Q53YJ2	ENSG00000161634	DCD	6.25	Dermcidin	Others	0.02	3	2	non-mt reference	Biological process unclassified
5	IPI00220327	Q9H298	ENSG00000167768	KRT1	4.7619	Keratin	Others	0.07	14	2	mt reference	Developmental processes
6	IPI00297626	Q9UPD7	ENSG00000116266	STXBP3	3.84615	Syntaxin binding protein 3 variant	Cytoplasm	0	4	2	non-mt reference	Intracellular protein traffic
7	IPI00446735	Q6ZWE9	ENSG00000137824	FAM82A2	3.7037	Protein FAM82C	Mitochondrion. Cytoplasm. Nucleus	0	1	1	mt reference	Biological process unclassified
8	IPI00019580	Q9UMI2	ENSG00000122194	PLG	3.57143	Plasminogen	Others	0.06	3	1	mt reference	Apoptosis
9	IPI00012837	Q6P164	ENSG00000170759	KIF5B	3.44828	Kinesin heavy chain	Cytoplasm	0.09	2	2	mt reference	Intracellular protein traffic
10	IPI00028183	Q9C084	ENSG00000123349	PFDN5	3.44828	MM-1 beta	Cytoplasm	0	1	1	mt reference	Protein metabolism and modification
11	IPI00028091	Q59FV6	ENSG00000115091	ACTR3	3.33333	Actin-related protein 3	Others	0.17	5	2	mt reference	Cell cycle
12	IPI00008085	Q8NC35	ENSG00000196950	SLC39A10	3.0303	CDNA FLJ90515 fis	Membrane	0	1	1	non-mt reference	Transport
13	IPI00383296	Q9Y492	ENSG00000099783	HNRPM	2.94118	Heterogeneous nuclear ribonucleoprotein M	Nucleus	0.09	2	2	mt reference	Nucleoside, nucleotide and nucleic acid metabolism
14	IPI00640298	Q6ZSZ5	ENSG00000104880	ARHGEF18	2.85714	Rho guanine nucleotide exchange factor 18	Others	0.04	4	1	mt reference	Signal transduction
15	IPI00290460	Q969U5	ENSG00000130811	EIF3S4	2.85714	Eukaryotic translation initiation factor 3 subunit 4	Cytoplasm	0	1	1	mt reference	Protein metabolism and modification
16	IPI00020524	Q9NYX5	ENSG00000103249	CLCN7	2.85714	Putative chloride channel protein 7	Membrane	0.03	2	2	non-mt reference	Transport
17	IPI00024604	Q9NQR7	ENSG00000181492	C14orf162	2.85714	Uncharacterized protein C14orf162	Unknown	0	1	1	non-mt reference	Biological process unclassified
18	IPI00385267	Q9BVJ4	ENSG00000182934	SRPR	2.85714	Uncharacterized protein SRPR	ER/Golgi	0.01	6	1	non-mt reference	Protein metabolism and modification
19	IPI00000041	Q7RTR9	ENSG00000143878	RHOB	2.77778	Rho-related GTP-binding protein RhoB	Nucleus	0	1	2	mt reference	Signal transduction
20	IPI00029740	Q9NU45	ENSG00000112335	SNX3	2.77778	Sorting nexin-3	Cytoplasm	0.02	2	1	non-mt reference	Intracellular protein traffic
21	IPI00307426	Q9C004	ENSG00000187678	SPRY4	2.77778	Portein sprouty homolog 4	Cytoplasm	0	1	1	mt reference	Signal transduction
22	IPI00025285	Q6IB33	ENSG00000136888	ATP6V1G1	2.77778	ATP6V1G1 protein	Unknown	0	1	1	mt reference	Nucleoside, nucleotide and nucleic acid metabolism
23	IPI00644079	Q9UEL2	ENSG00000153187	HNRPU	2.7027	Heterogeneous nuclear ribonucleoprotein U	Nucleus	0.06	4	2	mt reference	Nucleoside, nucleotide and nucleic acid metabolism
24	IPI00400878	Q9UDU6	ENSG00000019991	HGF	2.7027	Hepatocyte growth factor	Others	0.12	4	1	mt reference	Cell cycle
25	IPI00022431	Q9P152	ENSG00000145192	AHSG	2.7027	Alpha-2-HS-glycoprotein	Others	0.06	14	3	non-mt reference	Protein metabolism and modification
26	IPI00016250	Q8WUM2	ENSG00000129245	FXR2	2.63158	Fragile X mental retardation syndrome-related protein 2	Cytoplasm	0	1	1	mt reference	Apoptosis
27	IPI00218474	Q9NPL4	ENSG00000108515	ENO3	2.63158	Beta-enolase	Cytoplasm	0.02	5	2	mt reference	Carbohydrate metabolism
28	IPI00297160	Q9UJ36	ENSG00000026508	CD44	2.63158	CD44 antigen	ER/Golgi	0.08	18	2	mt reference	Biological process unclassified
29	IPI00465439	Q9BWD9	ENSG00000149925	ALDOA	2.63158	Fructose-bisphosphate aldolase A	Nucleus	0.04	42	11	mt reference	Carbohydrate metabolism
30	IPI00003881	Q96AU2	ENSG00000169813	HNRPF	2.5641	Heterogeneous nuclear ribonucleoprotein F	Nucleus	0.04	2	2	mt reference	Nucleoside, nucleotide and nucleic acid metabolism
31	IPI00216159	Q9BWS4	ENSG00000131459	GFPT2	2.5641	Glucosamine--fructose-6-phosphate aminotransferase [isomerizing] 2	Unknown	0	2	2	mt reference	Carbohydrate metabolism
32	IPI00023122	Q9NR12	ENSG00000196923	PDLIM7	2.5641	PDZ and LIM domain protein 7	Cytoplasm	0	2	2	mt reference	Developmental processes
33	IPI00019350	Q9H7Y1	ENSG00000115107	STEAP3	2.5	Metalloreductase STEAP3	Unknown	0.02	4	1	non-mt reference	Biological process unclassified
34	IPI00333778	Q9UHI4	ENSG00000091129	NRCAM	2.5	Neuronal cell adhesion molecule	Membrane	0	1	1	non-mt reference	Signal transduction
35	IPI00414442	Q9HBR9	ENSG00000108465	CDK5RAP3	2.5	CDK5 regulatory subunit-associated protein 3	Unknown	0	1	1	non-mt reference	Biological process unclassified
36	IPI00011654	Q9BUU9	ENSG00000183311	TUBB	2.5	Tubulin	Cytoplasm	0	2	7	mt reference	Cell cycle
37	IPI00025447	Q9NZS6	ENSG00000156508	EEF1A1	2.5	Elongation factor 1-alpha	Cytoplasm	0.04	35	5	mt reference	Protein metabolism and modification
38	IPI00010142	P60604	ENSG00000184787	UBE2G2	2.43902	Ubiquitin-conjugating enzyme E2 G2	Cytoplasm	0.09	3	1	non-mt reference	Apoptosis
39	IPI00010153	Q9BTQ7	ENSG00000125691	RPL23	2.43902	Similar to ribosomal protein L23	Cytoplasm	0	3	1	mt reference	Protein metabolism and modification
40	IPI00217164	Q7Z3S1	ENSG00000058668	ATP2B4	2.38095	Plasma membrane calcium-transporting ATPase 4	Membrane	0.08	5	5	non-mt reference	Lipid, fatty acid and steroid metabolism
41	IPI00015954	Q9NR31	ENSG00000079332	SAR1A	2.38095	SAR1 gene homolog A	Cytoplasm	0	1	1	non-mt reference	Intracellular protein traffic
42	IPI00216049	Q6IBN1	ENSG00000165119	HNRPK	2.38095	Heterogeneous nuclear ribonucleoprotein K	Cytoplasm. Nucleus	0.02	6	2	mt reference	Apoptosis
43	IPI00022434	Q9UJZ0	ENSG00000163631	ALB	2.32558	Serum albumin	Others	0	1	1	mt reference	Transport
44	IPI00168479	Q6PGN4	ENSG00000163382	APOA1BP	2.32558	Apolipoprotein A-I-binding protein	Unknown	0	1	1	mt reference	Biological process unclassified
45	IPI00301428	Q9NW81	ENSG00000105341	ATP5SL	2.32558	CDNA FLJ10241 fis	Unknown	0.2	2	1	mt reference	Biological process unclassified
46	IPI00010779	Q5U0D9	ENSG00000167460	TPM4	2.32558	Tropomyosin 4	Cytoplasm	0.03	14	3	non-mt reference	Muscle contraction
47	IPI00027626	Q96S46	ENSG00000146731	CCT6A	2.32558	Chaperonin containing TCP1	Cytoplasm	0	1	1	mt reference	Protein metabolism and modification
48	IPI00554723	Q8TDA5	ENSG00000147403	RPL10	2.27273	60S ribosomal protein L10	Cytoplasm. ER/golgi	0.06	14	3	mt reference	Protein metabolism and modification
49	IPI00289819	Q96PT5	ENSG00000197081	IGF2R	2.27273	Cation-independent mannose-6-phosphate receptor	ER/Golgi	0.07	16	12	mt reference	Intracellular protein traffic
50	IPI00215965	Q9BSM5	ENSG00000135486	HNRPA1	2.27273	Heterogeneous nuclear ribonucleoprotein A1	Cytoplasm. Nucleus	0.03	5	1	mt reference	Nucleoside, nucleotide and nucleic acid metabolism
51	IPI00218919	Q658V6	ENSG00000105675	ATP4A	2.22222	Potassium-transporting ATPase alpha chain 1	Membrane	0.2	5	3	mt reference	Lipid, fatty acid and steroid metabolism
52	IPI00217882	Q99523	ENSG00000134243	SORT1	2.22222	Sortilin	ER/Golgi. Nucleus	0.04	3	2	mt reference	Intracellular protein traffic
53	IPI00019439	Q8WYH1	ENSG00000138829	FBN2	2.22222	Fibrillin-2	Others	0.19	5	3	non-mt reference	Signal transduction
54	IPI00012828	Q96CA6	ENSG00000060971	ACAA1	2.22222	3-oxoacyl-CoA thiolase	Others	0.11	12	3	mt reference	Protein metabolism and modification
55	IPI00011229	Q6IB57	ENSG00000117984	CTSD	2.22222	Cathepsin D	Unknown	0.03	3	2	mt reference	Protein metabolism and modification
56	IPI00295447	Q9UFB9	ENSG00000143324	XPR1	2.17391	Xenotropic and polytropic retrovirus receptor	Membrane	0.08	2	1	mt reference	Signal transduction
57	IPI00397808	Q8WYN9	ENSG00000143947	RPS27A	2.17391	similar to bA92K2.2	Cytoplasm	0.01	5	1	mt reference	Protein metabolism and modification
58	IPI00291032	Q9HCQ3	ENSG00000128487	SPECC1	2.17391	Sperm antigen with calponin homology and coiled-coil domains 1	Nucleus	0.06	3	2	non-mt reference	Biological process unclassified
59	IPI00477050	Q6NTA0	ENSG00000103995	CEP152	2.17391	Centrosomal protein of 152 kDa	Unknown	0	1	1	non-mt reference	Biological process unclassified
60	IPI00012197	Q9H773	ENSG00000179958	XTP3TPA	2.17391	XTP3-transactivated gene A protein	Cytoplasm. Nucleus	0	1	1	mt reference	Biological process unclassified
61	IPI00333383	Q96J19	ENSG00000006125	AP2B1	2.17391	AP-2 complex subunit beta-1	Membrane	0.1	4	12	mt reference	Intracellular protein traffic
62	IPI00297261	Q9NQQ4	ENSG00000196396	PTPN1	2.17391	Tyrosine-protein phosphatase non-receptor type 1	ER/Golgi	0.02	3	2	mt reference	Protein metabolism and modification
63	IPI00011200	Q9UMY3	ENSG00000092621	PHGDH	2.17391	D-3-phosphoglycerate dehydrogenase	Others	0.08	37	7	non-mt reference	Amino acid metabolism
64	IPI00219219	Q15954	ENSG00000100097	LGALS1	2.12766	Galectin-1	Cytoplasm	0.02	10	2	mt reference	Apoptosis
65	IPI00003351	Q8IZ60	ENSG00000143369	ECM1	2.12766	Extracellular matrix protein 1	Others	0.15	3	3	non-mt reference	Biological process unclassified
66	IPI00221093	P08708	ENSG00000182774	RPS17	2.12766	40S ribosomal protein S17	Cytoplasm	0.03	2	1	mt reference	Protein metabolism and modification
67	IPI00220219	P35606	ENSG00000184432	COPB2	2.08333	Coatomer subunit beta'	Cytoplasm. ER/Golgi	0	1	1	non-mt reference	Intracellular protein traffic
68	IPI00307259	Q9BWK9	ENSG00000138246	DNAJC13	2.08333	DnaJ homolog subfamily C member 13	Membrane	0.03	3	3	mt reference	Biological process unclassified
69	IPI00641829	Q7KYK3	ENSG00000206334	BAT1	2.04082	Spliceosome RNA helicase BAT1	Nucleus	0	1	1	non-mt reference	Biological process unclassified
70	IPI00026167	Q6FHM6	ENSG00000100138	NHP2L1	2.04082	NHP2-like protein 1	Nucleus	0.03	5	1	mt reference	Nucleoside, nucleotide and nucleic acid metabolism
71	IPI00220683	Q9UCE8	ENSG00000138668	HNRPD	2.04082	Heterogeneous nuclear ribonucleoprotein D0	Nucleus	0.02	4	2	mt reference	Nucleoside, nucleotide and nucleic acid metabolism
72	IPI00472887	Q8NAH3	ENSG00000175216	CKAP5	2.04082	CKAP5 protein	Others	0	2	1	mt reference	Cell cycle
73	IPI00016418	Q9NX23	ENSG00000087253	AYTL1	2.04082	Acyltransferase-like 1	ER/Golgi	0.02	2	1	non-mt reference	Other metabolism
74	IPI00386831	Q9NWQ7	ENSG00000176834	FLJ20674	2.04082	Putative uncharacterized protein FLJ20674	Membrane	0	1	1	non-mt reference	Biological process unclassified
75	IPI00016610	Q53SS8	ENSG00000169564	PCBP1	2.04082	Poly(rC)-binding protein 1	Cytoplasm. Nucleus	0	1	2	mt reference	Protein metabolism and modification
76	IPI00012074	Q9BV64	ENSG00000125944	HNRPR	2.04082	Heterogeneous nuclear ribonucleoprotein R	Nucleus	0	1	1	mt reference	Nucleoside, nucleotide and nucleic acid metabolism
77	IPI00007812	Q96IR0	ENSG00000147416	ATP6V1B2	2.04082	ATPase	Others	0.03	5	2	mt reference	Nucleoside, nucleotide and nucleic acid metabolism
78	IPI00744706	Q9UG16	ENSG00000197694	SPTAN1	2	Spectrin alpha chain	Cytoplasm	0.12	7	5	mt reference	Biological process unclassified
79	IPI00329200	Q9BVS9	ENSG00000065150	RANBP5	2	Importin beta-3	Cytoplasm	0.14	13	7	mt reference	Nucleoside, nucleotide and nucleic acid metabolism
80	IPI00387144	Q9BUX9	ENSG00000123416	TUBA1B	2	Tubulin alpha-1B chain	Others	0.08	14	4	mt reference	Cell cycle
81	IPI00394781	Q9BTM2	ENSG00000172375	TMEM24	2	Transmembrane protein 24	Membrane	0.03	2	1	non-mt reference	Biological process unclassified
82	IPI00441992	Q96HN2	ENSG00000158467	AHCYL2	2	CDNA FLJ16815 fis	Unknown	0	1	1	non-mt reference	Nucleoside, nucleotide and nucleic acid metabolism
83	IPI00305610	Q9BW74	ENSG00000099910	SCARF2	2	NSR1	Membrane	0.04	2	2	non-mt reference	Signal transduction
84	IPI00220834	Q9UCQ1	ENSG00000079246	XRCC5	2	ATP-dependent DNA helicase 2 subunit 2	Nucleus	0.01	5	3	mt reference	Nucleoside, nucleotide and nucleic acid metabolism
85	IPI00008579	Q9P062	ENSG00000145982	FARS2	2	Phenylalanyl-tRNA synthetase	Mitochondrion	0	1	1	mt reference	Protein metabolism and modification
86	IPI00644712	Q9UCQ3	ENSG00000196419	XRCC6	1.96078	ATP-dependent DNA helicase 2 subunit 1	Nucleus	0.24	2	1	mt reference	Nucleoside, nucleotide and nucleic acid metabolism
87	IPI00442503	Q9NZL4	ENSG00000133265	HSPBP1	1.96078	Hsp70-binding protein 1	Unknown	0	1	1	mt reference	Protein metabolism and modification
88	IPI00513788	Q9NWC6	ENSG00000137831	UACA	1.96078	Putative uncharacterized protein DKFZp564M063	Cytoplasm. Nucleus	0	2	2	mt reference	Biological process unclassified
89	IPI00010740	Q9BSV4	ENSG00000116560	SFPQ	1.96078	Splicing factor proline/glutamine-rich	Nucleus	0	1	1	non-mt reference	Nucleoside, nucleotide and nucleic acid metabolism
90	IPI00175029	Q8N4L2	ENSG00000155099	TMEM55A	1.96078	Transmembrane protein 55A	Unknown	0	1	1	non-mt reference	Biological process unclassified
91	IPI00218319	Q9NQH8	ENSG00000143549	TPM3	1.96078	RcTPM3	Cytoplasm	0.05	9	2	non-mt reference	Muscle contraction
92	IPI00646779	Q9HA42	ENSG00000176014	TUBB6	1.96078	TUBB6 protein	Cytoplasm	0.05	3	7	non-mt reference	Cell cycle
93	IPI00025049	P20645	ENSG00000003056	M6PR	1.96078	Cation-dependent mannose-6-phosphate receptor	Others	0.01	5	2	mt reference	Signal transduction
94	IPI00021700	Q7Z6A3	ENSG00000132646	PCNA	1.96078	Proliferating cell nuclear antigen	Nucleus	0.04	2	1	mt reference	Cell cycle
95	IPI00646294	Q8NAV3	ENSG00000156990	RPUSD3	1.92308	RNA pseudouridylate synthase domain-containing protein 3	Unknown	0.2	4	1	mt reference	Nucleoside, nucleotide and nucleic acid metabolism
96	IPI00023532	Q9NUQ6	ENSG00000196141	DNAPTP6	1.92308	SPATS2-like protein	Others	0	1	1	non-mt reference	Biological process unclassified
97	IPI00069693	#N/A	ENSG00000139239	RPL14L	1.92308	60S ribosomal protein L14	Unknown	0.1	9	2	non-mt reference	Biological process unclassified
98	IPI00412714	Q9Y4S3	ENSG00000142864	SERBP1	1.92308	Plasminogen activator inhibitor 1 RNA-binding protein	Cytoplasm. Nucleus	0.01	2	2	mt reference	Biological process unclassified
99	IPI00305344	Q9Y6X7	ENSG00000133030	MPRIP	1.92308	Myosin phosphatase Rho-interacting protein	Cytoplasm	0.04	4	2	mt reference	Signal transduction
100	IPI00012493	Q5M8S9	ENSG00000008988	RPS20	1.88679	40S ribosomal protein S20	Cytoplasm	0.01	4	1	mt reference	Protein metabolism and modification
101	IPI00398135	Q9BQQ5	ENSG00000166441	RPL27A	1.88679	similar to 60S ribosomal protein	Cytoplasm	0	1	1	mt reference	Protein metabolism and modification
102	IPI00152540	Q8TDJ3	ENSG00000156535	CD109	1.88679	CD109 antigen	Unknown	0.02	3	1	non-mt reference	Biological process unclassified
103	IPI00477734	P07947	ENSG00000176105	YES1	1.88679	Proto-oncogene tyrosine-protein kinase Yes	Cytoplasm	0.02	3	2	non-mt reference	Cell cycle
104	IPI00335168	Q6IPY5	ENSG00000092841	MYL6	1.88679	Myosin light polypeptide 6	Others	0.07	3	2	non-mt reference	Muscle contraction
105	IPI00333541	Q96C61	ENSG00000196924	FLNA	1.88679	Filamin-A	Cytoplasm	0.08	51	16	mt reference	Cell structure and motility
106	IPI00306332	Q6IBS3	ENSG00000114391	RPL24	1.88679	60S ribosomal protein L24	Cytoplasm	0.02	3	2	mt reference	Protein metabolism and modification
107	IPI00216592	Q9BTS3	ENSG00000092199	HNRPC	1.88679	Heterogeneous nuclear ribonucleoproteins C1/C2	Nucleus	0.01	2	1	mt reference	Nucleoside, nucleotide and nucleic acid metabolism
108	IPI00003406	Q9UFZ5	ENSG00000113758	DBN1	1.88679	Drebrin	Cytoplasm	0.05	9	2	mt reference	Cell structure and motility
109	IPI00219825	Q92742	ENSG00000197746	PSAP	1.85185	Prosaposin (Variant Gaucher disease and variant metachromatic leukodystrophy) variant	ER/Golgi	0.08	15	4	mt reference	Lipid, fatty acid and steroid metabolism
110	IPI00302840	Q969K5	ENSG00000105409	ATP1A3	1.85185	Sodium/potassium-transporting ATPase subunit alpha-3	ER/Golgi	0.01	3	7	mt reference	Lipid, fatty acid and steroid metabolism
111	IPI00642936	Q7Z3T2	ENSG00000148834	GSTO1	1.85185	Glutathione S-transferase omega 1	Cytoplasm	0	1	1	mt reference	Immunity and defense
112	IPI00396231	Q6ZTV0	ENSG00000163378	C3orf64	1.85185	Uncharacterized glycosyltransferase AER61	ER/Golgi	0.07	3	1	non-mt reference	Biological process unclassified
113	IPI00045051	Q96QR8	ENSG00000146676	PURB	1.85185	Transcriptional activator protein Pur-beta	Nucleus	0.04	2	1	non-mt reference	Nucleoside, nucleotide and nucleic acid metabolism
114	IPI00216694	Q96HI1	ENSG00000102024	PLS3	1.85185	Plastin 3 variant	Cytoplasm	0.1	8	3	non-mt reference	Cell structure and motility
115	IPI00418471	Q9NTM3	ENSG00000026025	VIM	1.85185	Vimentin variant	Cytoplasm	0.02	12	1	mt reference	Developmental processes
116	IPI00178440	Q6IBH9	ENSG00000114942	EEF1B2	1.81818	Elongation factor 1-beta	Cytoplasm	0	1	1	non-mt reference	Protein metabolism and modification
117	IPI00291922	Q6IBF7	ENSG00000143106	PSMA5	1.81818	Proteasome subunit alpha type-5	Cytoplasm	0.02	2	2	non-mt reference	Protein metabolism and modification
118	IPI00018146	Q9UP48	ENSG00000134308	YWHAQ	1.78571	14-3-3 protein theta	Cytoplasm	0.01	2	1	mt reference	Cell cycle
119	IPI00440932	Q8NFM6	ENSG00000168615	ADAM9	1.78571	ADAM 9	Membrane	0.13	9	6	mt reference	Protein metabolism and modification
120	IPI00470509	Q6PKG5	ENSG00000197111	PCBP2	1.78571	PCBP2 protein	Cytoplasm. Nucleus	0.01	2	3	mt reference	Protein metabolism and modification
121	IPI00006211	Q9P0H0	ENSG00000124164	VAPB	1.78571	VAMP (Vesicle-associated membrane protein)-associated protein B and C	ER/Golgi	0.03	4	2	non-mt reference	Intracellular protein traffic
122	IPI00244212	Q9HB10	ENSG00000184115	LIMS3	1.78571	LIM and senescent cell antigen-like-containing domain protein 1	Cytoplasm	0	2	1	non-mt reference	Signal transduction
123	IPI00642816	Q8WVW9	ENSG00000143742	SRP9	1.78571	Similar to signal recognition particle 9kD	Cytoplasm	0.02	4	3	non-mt reference	Biological process unclassified
124	IPI00386669	Q9BSB6	ENSG00000198901	PRC1	1.78571	Protein regulator of cytokinesis 1	Cytoplasm. Nucleus	0	1	1	non-mt reference	Cell cycle
125	IPI00013917	Q76M58	ENSG00000112306	RPS12	1.75439	40S ribosomal protein S12	Cytoplasm	0.02	24	2	mt reference	Protein metabolism and modification
126	IPI00296713	Q9UCH0	ENSG00000030582	GRN	1.75439	Granulins	Others	0.08	6	4	mt reference	Signal transduction
127	IPI00014235	Q8TBB4	ENSG00000115839	RAB3GAP1	1.75439	Rab3 GTPase-activating protein catalytic subunit	Cytoplasm	0	1	1	non-mt reference	Biological process unclassified
128	IPI00296374	Q9UID0	ENSG00000162300	ZFPL1	1.75439	Zinc finger protein-like 1	Nucleus	0	1	1	non-mt reference	Nucleoside, nucleotide and nucleic acid metabolism
129	IPI00303300	Q9UF89	ENSG00000141756	FKBP10	1.75439	FK506-binding protein 10	ER/Golgi	0.08	12	4	non-mt reference	Protein metabolism and modification
130	IPI00395998	P62910	ENSG00000144713	RPL32	1.75439	60S ribosomal protein L32	Unknown	0.15	5	2	mt reference	Protein metabolism and modification
131	IPI00294536	Q9Y3F4	ENSG00000023734	STRAP	1.75439	Unr-interacting protein	Cytoplasm. Nucleus	0.04	4	2	non-mt reference	Signal transduction
132	IPI00442073	Q9BTA4	ENSG00000159176	CSRP1	1.75439	Cysteine and glycine-rich protein 1	Nucleus	0.05	8	3	non-mt reference	Immunity and defense
133	IPI00215911	Q99775	ENSG00000100823	APEX1	1.75439	DNA-(apurinic or apyrimidinic site) lyase	Cytoplasm. Nucleus. ER/Golgi	0.19	4	2	mt reference	Nucleoside, nucleotide and nucleic acid metabolism
134	IPI00413108	Q96RS2	ENSG00000168028	RPSA	1.72414	Ribosomal protein SA	Cytoplasm	0.04	6	1	mt reference	Biological process unclassified
135	IPI00220894	Q75MU2	ENSG00000106682	EIF4H	1.72414	Eukaryotic translation initiation factor 4H	Cytoplasm	0	1	1	mt reference	Protein metabolism and modification
136	IPI00449049	Q96P95	ENSG00000143799	PARP1	1.72414	Poly [ADP-ribose] polymerase 1	Nucleus	0	1	1	mt reference	Nucleoside, nucleotide and nucleic acid metabolism
137	IPI00216529	Q93082	ENSG00000070961	ATP2B1	1.72414	Plasma membrane calcium-transporting ATPase 1	Membrane	0.23	11	6	non-mt reference	Lipid, fatty acid and steroid metabolism
138	IPI00014376	Q9HC00	ENSG00000168461	RAB31	1.72414	RAB31	Membrane	0.15	8	2	mt reference	Signal transduction
139	IPI00010720	Q9HB74	ENSG00000150753	CCT5	1.72414	Putative uncharacterized protein	Cytoplasm	0.02	5	2	mt reference	Protein metabolism and modification
140	IPI00012834	Q96L52	ENSG00000078304	PPP2R5C	1.69492	Serine/threonine-protein phosphatase 2A 56 kDa regulatory subunit gamma isoform	Nucleus	0	1	1	mt reference	Protein metabolism and modification
141	IPI00646415	Q6Q7K5	ENSG00000119396	RAB14	1.69492	Ras-related protein Rab-14	ER/Golgi. Nucleus	0	2	1	mt reference	Signal transduction
142	IPI00002483	Q9Y6M5	ENSG00000170385	SLC30A1	1.69492	Zinc transporter 1	Membrane	0.02	3	1	non-mt reference	Transport
143	IPI00012268	Q9NSM5	ENSG00000175166	PSMD2	1.69492	26S proteasome non-ATPase regulatory subunit 2	Cytoplasm	0	1	1	mt reference	Cell cycle
144	IPI00026202	Q76N54	ENSG00000105640	RPL18A	1.66667	Ribosomal protein L18a variant	Cytoplasm	0.09	6	4	mt reference	Protein metabolism and modification
145	IPI00645172	Q9NVF5	ENSG00000153481	CARKD	1.66667	Novel protein containing a carbohydrate kinase domain	Unknown	0.01	3	1	mt reference	Biological process unclassified
146	IPI00216247	Q9NS92	ENSG00000159352	PSMD4	1.66667	26S proteasome non-ATPase regulatory subunit 4	Cytoplasm	0	1	1	non-mt reference	Protein metabolism and modification
147	IPI00644898	O43411	ENSG00000158201	ABHD3	1.66667	alpha/beta hydrolase domain containing protein 3	Membrane	0	1	1	non-mt reference	Biological process unclassified
148	IPI00651643	Q9UEU1	ENSG00000161011	SQSTM1	1.66667	Sequestosome-1	Cytoplasm	0	2	1	non-mt reference	Protein metabolism and modification
149	IPI00414835	Q9P2E9	ENSG00000125844	RRBP1	1.66667	Ribosome-binding protein 1	ER/Golgi	0.08	10	5	non-mt reference	Protein targeting and localization
150	IPI00303207	Q6NR76	ENSG00000164163	ABCE1	1.66667	ATP-binding cassette sub-family E member 1	Mitochondrion. Cytoplasm	0.07	3	2	mt reference	Biological process unclassified
151	IPI00291607	Q5TAQ2	ENSG00000096433	ITPR3	1.66667	Inositol 1,4,5-trisphosphate receptor type 3	ER/Golgi	0.09	11	7	non-mt reference	Signal transduction
152	IPI00216951	Q9BW52	ENSG00000115866	DARS	1.66667	Putative uncharacterized protein DARS	Cytoplasm	0	1	1	mt reference	Protein metabolism and modification
153	IPI00170692	Q9UBZ2	ENSG00000101558	VAPA	1.66667	Vesicle-associated membrane protein-associated protein A	Unknown	0.11	30	1	non-mt reference	Intracellular protein traffic
154	IPI00298851	Q96TE3	ENSG00000177697	CD151	1.63934	CD151 antigen	Membrane	0.13	6	1	mt reference	Signal transduction
155	IPI00005039	Q8IWH1	ENSG00000085760	MTIF2	1.63934	Translation initiation factor IF-2	Mitochondrion	0.17	5	4	mt reference	Protein metabolism and modification
156	IPI00005969	Q6FHD5	ENSG00000116489	CAPZA1	1.63934	F-actin-capping protein subunit alpha-1	Others	0.01	2	1	non-mt reference	Cell structure and motility
157	IPI00218271	Q9BQJ2	ENSG00000108852	MPP2	1.63934	MAGUK p55 subfamily member 2	Others	0	1	1	non-mt reference	Protein targeting and localization
158	IPI00472119	#N/A	ENSG00000187899	-	1.63934	40S ribosomal protein S3a	Unknown	0.08	6	3	non-mt reference	Protein metabolism and modification
159	IPI00011274	O14979	ENSG00000152795	HNRPDL	1.63934	Heterogeneous nuclear ribonucleoprotein D-like	Cytoplasm. Nucleus	0.01	3	1	non-mt reference	Nucleoside, nucleotide and nucleic acid metabolism
160	IPI00465436	Q9BWT9	ENSG00000121691	CAT	1.63934	Catalase	Others	0.05	9	3	mt reference	Electron transport
161	IPI00026781	Q96IT0	ENSG00000169710	FASN	1.63934	Fatty acid synthase	Cytoplasm	0.24	7	3	mt reference	Amino acid metabolism
162	IPI00217030	Q96IR1	ENSG00000198034	RPS4X	1.63934	Ribosomal protein S4	Cytoplasm	0.01	3	1	mt reference	Protein metabolism and modification
163	IPI00216691	Q53Y44	ENSG00000108518	PFN1	1.63934	Profilin-1	Others	0.11	7	3	mt reference	Biological process unclassified
164	IPI00182533	Q9BWQ0	ENSG00000108107	RPL28	1.63934	Ribosomal protein L28	Cytoplasm	0.02	3	1	mt reference	Protein metabolism and modification
165	IPI00845388	Q6IAW2	ENSG00000125868	DSTN	1.63934	Destrin	Others	0.01	4	2	non-mt reference	Cell structure and motility
166	IPI00017448	Q9BYK2	ENSG00000171858	RPS21	1.6129	RPS21 protein	Cytoplasm	0.01	2	1	mt reference	Protein metabolism and modification
167	IPI00027434	Q6ICN3	ENSG00000155366	RHOC	1.6129	Rho-related GTP-binding protein RhoC	Membrane	0	1	6	mt reference	Signal transduction
168	IPI00376005	Q8WXQ9	ENSG00000132507	EIF5A	1.6129	Eukaryotic translation initiation factor 5A-1	Cytoplasm. Nucleus	0.05	7	3	mt reference	Protein metabolism and modification
169	IPI00410067	Q9P0Y7	ENSG00000105939	ZC3HAV1	1.6129	Zinc finger CCCH type antiviral protein 1	Cytoplasm. Nucleus	0.06	3	2	non-mt reference	Nucleoside, nucleotide and nucleic acid metabolism
170	IPI00164770	Q9NRP4	ENSG00000196636	ACN9	1.6129	ACN9 protein homolog	Mitochondrion	0	1	1	mt reference	Carbohydrate metabolism
171	IPI00184284	Q9UBQ0	ENSG00000111237	VPS29	1.6129	VPS29 protein	Cytoplasm	0	1	1	non-mt reference	Intracellular protein traffic
172	IPI00465044	Q9P258	ENSG00000179051	RCC2	1.6129	Protein RCC2	Nucleus	0.08	6	3	non-mt reference	Biological process unclassified
173	IPI00384017	Q9UQJ4	ENSG00000133961	NUMB	1.6129	Full-length cDNA 5-PRIME end of clone CS0DK001YD24 of HeLa cells of Homo sapiens	Membrane	0.12	13	5	non-mt reference	Biological process unclassified
174	IPI00026530	Q9UQH2	ENSG00000074695	LMAN1	1.6129	Protein ERGIC-53	ER/Golgi	0.03	5	1	non-mt reference	Intracellular protein traffic
175	IPI00015148	Q9BXV4	ENSG00000127314	RAP1B	1.6129	RAP1B	Cytoplasm. Membrane	0	2	1	mt reference	Signal transduction
176	IPI00009908	Q9P291	ENSG00000126947	ARMCX1	1.6129	Armadillo repeat-containing X-linked protein 1	Membrane	0.02	2	1	non-mt reference	Oncogenesis
177	IPI00014236	Q96BB3	ENSG00000104635	SLC39A14	1.5873	Solute carrier family 39 member 14	Membrane	0.01	2	1	non-mt reference	Transport
178	IPI00008896	Q9UIJ5	ENSG00000104219	ZDHHC2	1.5873	Palmitoyltransferase ZDHHC2	Membrane	0.05	2	1	non-mt reference	Biological process unclassified
179	IPI00017381	Q6FHX7	ENSG00000163918	RFC4	1.5873	Replication factor C subunit 4	Nucleus	0.01	2	1	non-mt reference	Cell cycle
180	IPI00010414	Q9BPZ9	ENSG00000107438	PDLIM1	1.5873	PDZ and LIM domain protein 1	Cytoplasm	0.12	14	5	mt reference	Muscle contraction
181	IPI00008433	Q96BN0	ENSG00000083845	RPS5	1.5873	Ribosomal protein S5 variant	Cytoplasm	0.03	7	2	mt reference	Protein metabolism and modification
182	IPI00006752	Q9NST7	ENSG00000071054	MAP4K4	1.5625	Mitogen-activated protein kinase kinase kinase kinase 4	Unknown	0.15	2	2	mt reference	Protein metabolism and modification
183	IPI00640341	Q86YK6	ENSG00000105701	FKBP8	1.5625	FK506-binding protein 8	Mitochondrion	0.03	6	2	mt reference	Protein metabolism and modification
184	IPI00555747	Q6P0N3	ENSG00000090621	PABPC4	1.5625	Polyadenylate-binding protein 4	Cytoplasm	0	1	1	non-mt reference	Nucleoside, nucleotide and nucleic acid metabolism
185	IPI00555820	Q9H5X2	ENSG00000141140	MYOHD1	1.5625	Myosin head domain containing 1 variant	Others	0	1	1	non-mt reference	Muscle contraction
186	IPI00032343	Q6P6A7	ENSG00000179823	LOC152217	1.5625	LOC152217 protein	Unknown	0	2	1	non-mt reference	Biological process unclassified
187	IPI00003348	Q6FHM2	ENSG00000172354	GNB2	1.5625	Guanine nucleotide-binding protein G(I)/G(S)/G(T) subunit beta-2	Unknown	0.07	18	7	mt reference	Signal transduction
188	IPI00374563	Q9BTD4	ENSG00000188157	AGRN	1.53846	Agrin	Others	0.06	7	5	mt reference	Signal transduction
189	IPI00163602	Q99756	ENSG00000143398	PIP5K1A	1.53846	68 kDa type I phosphatidylinositol-4-phosphate 5-kinase alpha	ER/Golgi	0	1	1	mt reference	Lipid, fatty acid and steroid metabolism
190	IPI00216587	Q9BS10	ENSG00000142937	RPS8	1.53846	Ribosomal protein S8	Cytoplasm	0.11	5	2	mt reference	Protein metabolism and modification
191	IPI00328230	Q8WYB3	ENSG00000115306	SPTBN1	1.53846	Putative uncharacterized protein SPTBN1	Cytoplasm	0.03	6	4	non-mt reference	Cell structure and motility
192	IPI00375142	Q8N924	ENSG00000109332	UBE2D3	1.53846	Ubiquitin-conjugating enzyme E2 D3	Unknown	0.03	4	1	non-mt reference	Apoptosis
193	IPI00025156	Q9UNE7	ENSG00000103266	STUB1	1.53846	STIP1 homology and U box-containing protein 1	Cytoplasm	0.06	8	3	mt reference	Biological process unclassified
194	IPI00012440	Q9BTY2	ENSG00000001036	FUCA2	1.53846	Plasma alpha-L-fucosidase	Others	0	1	1	non-mt reference	Carbohydrate metabolism
195	IPI00221224	Q9UCE0	ENSG00000166825	ANPEP	1.53846	Aminopeptidase N	ER/Golgi	0.17	2	1	mt reference	Lipid, fatty acid and steroid metabolism
196	IPI00478231	Q9BVT0	ENSG00000067560	RHOA	1.51515	Ras homolog gene family, member A variant	Membrane	0.06	12	6	mt reference	Signal transduction
197	IPI00513743	Q9UPC4	ENSG00000120694	HSPH1	1.51515	Heat shock 105kDa/110kDa protein 1	Cytoplasm	0	1	1	mt reference	Protein metabolism and modification
198	IPI00514587	Q9NSE3	ENSG00000031698	SARS	1.51515	Seryl-tRNA synthetase	Cytoplasm	0.02	2	1	mt reference	Protein metabolism and modification
199	IPI00029817	Q99519	ENSG00000206270	NEU1	1.51515	Sialidase-1	Others	0.11	4	2	mt reference	Carbohydrate metabolism
200	IPI00172421	P63208	ENSG00000113558	SKP1A	1.51515	S-phase kinase-associated protein 1A	Unknown	0.02	2	1	mt reference	Cell cycle
201	IPI00025050	Q9UGM6	ENSG00000116874	WARS2	1.51515	Tryptophanyl-tRNA synthetase	Mitochondrion	0.25	2	2	mt reference	Protein metabolism and modification
202	IPI00025091	Q6IRY0	ENSG00000142534	RPS11	1.49254	40S ribosomal protein S11	Cytoplasm	0.04	21	3	mt reference	Protein metabolism and modification
203	IPI00025273	Q71VH3	ENSG00000159131	GART	1.49254	Trifunctional purine biosynthetic protein adenosine-3	Cytoplasm	0.08	5	2	mt reference	Nucleoside, nucleotide and nucleic acid metabolism
204	IPI00220578	Q5TZX1	ENSG00000065135	GNAI3	1.49254	Guanine nucleotide-binding protein G(k) subunit alpha	Unknown	0.09	16	6	mt reference	Signal transduction
205	IPI00221233	Q9UHQ4	ENSG00000075790	BCAP29	1.49254	B-cell receptor-associated protein 29	ER/Golgi	0	4	1	mt reference	Apoptosis
206	IPI00304577	Q9H070	ENSG00000196961	AP2A1	1.49254	AP-2 complex subunit alpha-1	ER/Golgi	0.08	15	7	mt reference	Intracellular protein traffic
207	IPI00384863	Q9UC70	ENSG00000133112	TPT1	1.49254	HDCMB21P	Cytoplasm	0	1	1	mt reference	Immunity and defense
208	IPI00398121	Q9Y2S4	ENSG00000009307	CSDE1	1.49254	Cold shock domain-containing protein E1	Cytoplasm	0.06	2	2	mt reference	Biological process unclassified
209	IPI00556437	Q9UPH5	ENSG00000079805	DNM2	1.49254	Dynamin 2 isoform 4 variant	Cytoplasm	0	1	1	mt reference	Intracellular protein traffic
210	IPI00006372	Q9Y6I9	ENSG00000164081	TEX264	1.49254	Testis-expressed sequence 264 protein	Others	0.07	2	1	non-mt reference	Biological process unclassified
211	IPI00007024	Q9Y3D0	ENSG00000166595	FAM96B	1.49254	Protein FAM96B	Unknown	0.02	2	1	non-mt reference	Biological process unclassified
212	IPI00013396	Q5TAL4	ENSG00000124562	SNRPC	1.49254	Small nuclear ribonucleoprotein polypeptide C	Nucleus	0	1	1	non-mt reference	Biological process unclassified
213	IPI00289862	Q8IWD1	ENSG00000136193	SCRN1	1.49254	Secernin-1	Cytoplasm	0	1	1	non-mt reference	Protein metabolism and modification
214	IPI00397526	Q9UMG3	ENSG00000133026	MYH10	1.49254	Myosin-10	Others	0.06	35	14	non-mt reference	Developmental processes
215	IPI00397728	Q9BYH0	ENSG00000058272	PPP1R12A	1.49254	Protein phosphatase 1 regulatory subunit 12A	Cytoplasm	0	1	1	mt reference	Protein metabolism and modification
216	IPI00073454	Q9Y4S8	ENSG00000142173	COL6A2	1.49254	Collagen alpha-2(VI) chain	Cytoplasm	0	2	1	non-mt reference	Signal transduction
217	IPI00295851	Q9UNW7	ENSG00000129083	COPB1	1.49254	Coatomer subunit beta	Cytoplasm. ER/Golgi	0	1	1	non-mt reference	Intracellular protein traffic
218	IPI00002478	Q9Y501	ENSG00000117298	ECE1	1.47059	Endothelin-converting enzyme 1	Cytoplasm. ER/Golgi	0.06	2	2	mt reference	Protein metabolism and modification
219	IPI00022648	Q9UG48	ENSG00000100664	EIF5	1.47059	Eukaryotic translation initiation factor 5	Cytoplasm	0.01	3	1	mt reference	Protein metabolism and modification
220	IPI00430812	Q96NV3	ENSG00000169714	CNBP	1.47059	Cellular nucleic acid-binding protein	Cytoplasm. ER/Golgi	0.02	5	3	mt reference	Lipid, fatty acid and steroid metabolism
221	IPI00445114	Q96EZ9	ENSG00000104823	ECH1	1.47059	CDNA FLJ44603 fis	Mitochondrion	0.05	5	1	mt reference	Carbohydrate metabolism
222	IPI00455040	Q59FI9	ENSG00000185834	RPL12P1	1.47059	Hypothetical protein,Ribosomal protein L11 family protein,60S ribosomal protein L12	Unknown	0	1	-	mt reference	Biological process unclassified
223	IPI00001730	Q9Y613	ENSG00000135723	FHOD1	1.47059	FH1/FH2 domain-containing protein 1	Cytoplasm	0	1	1	non-mt reference	Biological process unclassified
224	IPI00013991	Q9UH67	ENSG00000198467	TPM2	1.47059	Tropomyosin beta chain	Cytoplasm	0.03	4	2	non-mt reference	Muscle contraction
225	IPI00171611	Q71DI3	ENSG00000203811	HIST2H3A	1.47059	Histone H3.2	Nucleus	0.02	4	2	non-mt reference	Nucleoside, nucleotide and nucleic acid metabolism
226	IPI00306576	Q8N322	ENSG00000113273	ARSB	1.47059	Arylsulfatase B	Others	0	1	1	non-mt reference	Lipid, fatty acid and steroid metabolism
227	IPI00386189	Q9H8P6	ENSG00000164134	NARG1	1.47059	NMDA receptor-regulated protein 1	Cytoplasm. Nucleus	0.08	2	2	non-mt reference	Nucleoside, nucleotide and nucleic acid metabolism
228	IPI00304596	Q9BQC5	ENSG00000147140	NONO	1.47059	Non-POU domain-containing octamer-binding protein	Nucleus	0.08	2	2	non-mt reference	Nucleoside, nucleotide and nucleic acid metabolism
229	IPI00219153	Q8WYP0	ENSG00000116251	RPL22	1.47059	RPL22 protein	Cytoplasm	0.03	11	1	mt reference	Protein metabolism and modification
230	IPI00031691	Q53Z07	ENSG00000182754	RPL9	1.47059	Ribosomal protein L9 isoform	Others	0.03	4	1	mt reference	Protein metabolism and modification
231	IPI00031545	Q14571	ENSG00000123104	ITPR2	1.47059	Inositol 1,4,5-trisphosphate receptor type 2	ER/Golgi	0	1	1	non-mt reference	Signal transduction
232	IPI00027192	Q9UL44	ENSG00000083444	PLOD1	1.47059	Procollagen-lysine	ER/Golgi	0.01	2	1	non-mt reference	Protein metabolism and modification
233	IPI00549336	Q8WUM6	ENSG00000150093	ITGB1	1.44928	Integrin beta-1	ER/Golgi	0.13	43	10	mt reference	Signal transduction
234	IPI00012645	O15020	ENSG00000173898	SPTBN2	1.44928	Spectrin beta chain	Cytoplasm	0	1	2	non-mt reference	Cell structure and motility
235	IPI00017562	Q9UKY6	ENSG00000117114	LPHN2	1.44928	Latrophilin-2	Membrane	0.04	6	4	non-mt reference	Signal transduction
236	IPI00217007	Q5JXC1	ENSG00000116685	KIAA2013	1.44928	Uncharacterized protein KIAA2013	Membrane	0	1	1	non-mt reference	Biological process unclassified
237	IPI00025039	Q9UPI6	ENSG00000105202	FBL	1.44928	rRNA 2'-O-methyltransferase fibrillarin	Nucleus	0.05	2	1	non-mt reference	Nucleoside, nucleotide and nucleic acid metabolism
238	IPI00304814	Q9UPK2	ENSG00000167468	GPX4	1.42857	Phospholipid hydroperoxide glutathione peroxidase	Mitochondrion. Cytoplasm	0.02	2	2	mt reference	Lipid, fatty acid and steroid metabolism
239	IPI00432452	Q9NUZ2	ENSG00000126858	RHOT1	1.42857	Mitochondrial Rho GTPase 1	Mitochondrion	0.17	4	2	mt reference	Signal transduction
240	IPI00816201	Q8TC62	ENSG00000122545	2010-09-07	1.42857	Septin-7	Nucleus	0.02	3	2	mt reference	Biological process unclassified
241	IPI00005681	Q9BUY0	ENSG00000082153	BZW1	1.42857	annotation not available	Cytoplasm	0	1	1	non-mt reference	Protein metabolism and modification
242	IPI00013449	Q6IAN9	ENSG00000000003	TSPAN6	1.42857	Putative NFkB activating protein	Membrane	0	1	1	non-mt reference	Signal transduction
243	IPI00218184	Q59EE5	ENSG00000003436	TFPI	1.42857	Tissue factor pathway inhibitor	Cytoplasm. Nucleus	0	1	1	non-mt reference	Protein metabolism and modification
244	IPI00329791	Q9Y658	ENSG00000145833	DDX46	1.42857	Probable ATP-dependent RNA helicase DDX46	Nucleus	0.04	2	1	non-mt reference	Nucleoside, nucleotide and nucleic acid metabolism
245	IPI00005719	Q96RD8	ENSG00000138069	RAB1A	1.42857	RAB1A	ER/Golgi	0.01	5	4	non-mt reference	Intracellular protein traffic
246	IPI00011253	Q9NQS8	ENSG00000149273	RPS3	1.40845	Ribosomal protein S3 variant	Cytoplasm	0.02	7	3	mt reference	Protein metabolism and modification
247	IPI00215707	Q9UPI5	ENSG00000011422	PLAUR	1.40845	Urokinase plasminogen activator surface receptor	Membrane	0.07	7	3	mt reference	Immunity and defense
248	IPI00477279	Q5VVV2	ENSG00000197958	RPL12	1.40845	60S ribosomal protein L12	Others	0	1	3	mt reference	Protein metabolism and modification
249	IPI00218236	Q6FG45	ENSG00000163806	PPP1CB	1.40845	Serine/threonine-protein phosphatase PP1-beta catalytic subunit	Cytoplasm	0	2	4	non-mt reference	Apoptosis
250	IPI00374970	Q9Y3S8	ENSG00000186522	2010-09-10	1.40845	Septin-10	Cytoplasm. Nucleus	0.08	3	3	non-mt reference	Cell cycle
251	IPI00376555	#N/A	ENSG00000145234	hCG1640454	1.40845	similar to ribosomal protein S15a	Unknown	0.02	3	1	non-mt reference	Protein metabolism and modification
252	IPI00478565	Q9NSQ6	ENSG00000112655	PTK7	1.40845	Tyrosine-protein kinase-like 7	Cytoplasm	0.06	4	2	non-mt reference	Protein metabolism and modification
253	IPI00297779	Q9H369	ENSG00000166226	CCT2	1.40845	PRO1633	Cytoplasm	0.05	10	3	mt reference	Protein metabolism and modification
254	IPI00550363	Q9UL16	ENSG00000158710	CCDC19	1.40845	TAGLN2 protein	Nucleus	0	3	1	mt reference	Muscle contraction
255	IPI00021048	Q9Y4U4	ENSG00000138119	FER1L3	1.40845	Myoferlin	Nucleus	0.02	25	14	non-mt reference	Muscle contraction
256	IPI00013744	Q71V33	ENSG00000164171	ITGA2	1.40845	Integrin alpha-2	Membrane	0.15	33	7	mt reference	Cell adhesion
257	IPI00012772	Q9BWQ9	ENSG00000161016	RPL8	1.40845	60S ribosomal protein L8	Cytoplasm	0.06	7	1	mt reference	Protein metabolism and modification
258	IPI00031622	Q9BRQ6	ENSG00000159685	CHCHD6	1.38889	Coiled-coil-helix-coiled-coil-helix domain-containing protein 6	Unknown	0.1	4	2	mt reference	Biological process unclassified
259	IPI00465113	Q9NVH0	ENSG00000081177	EXDL2	1.38889	Exonuclease 3'-5' domain-like-containing protein 2	Mitochondrion	0.01	2	1	mt reference	Cell cycle
260	IPI00607708	Q6ZNV1	ENSG00000134333	LDHA	1.38889	L-lactate dehydrogenase A chain	Cytoplasm	0.02	12	2	mt reference	Carbohydrate metabolism
261	IPI00386812	Q9ULB7	ENSG00000050165	DKK3	1.38889	RIG-like 7-1	Others	0	1	1	non-mt reference	Biological process unclassified
262	IPI00290770	Q9BR64	ENSG00000163468	CCT3	1.38889	Chaperonin containing TCP1 subunit 3	Cytoplasm	0.12	7	4	mt reference	Protein metabolism and modification
263	IPI00289758	Q9HBB1	ENSG00000162909	CAPN2	1.38889	Calpain-2 catalytic subunit	Cytoplasm. Membrane	0.02	4	2	mt reference	Protein metabolism and modification
264	IPI00216890	Q8NBK1	ENSG00000181826	RELL1	1.38889	Putative uncharacterized protein tmp_locus_29	Unknown	0	1	1	non-mt reference	Biological process unclassified
265	IPI00018352	Q71UM0	ENSG00000154277	UCHL1	1.38889	Putative uncharacterized protein UCHL1	Cytoplasm	0.08	5	2	mt reference	Protein metabolism and modification
266	IPI00009505	Q9BY09	ENSG00000168807	SNTB2	1.38889	Beta-2-syntrophin	Others	0.02	2	1	non-mt reference	Signal transduction
267	IPI00000494	Q9H3F4	ENSG00000122406	RPL5	1.36986	Ribosomal protein L5	Cytoplasm. Nucleus	0.03	6	1	mt reference	Protein metabolism and modification
268	IPI00011302	Q6FHM9	ENSG00000085063	CD59	1.36986	CD59 glycoprotein	Membrane	0.04	33	4	mt reference	Immunity and defense
269	IPI00479946	Q5TZU9	ENSG00000168439	STIP1	1.36986	STIP1 protein	Cytoplasm. Nucleus	0.01	2	1	mt reference	Immunity and defense
270	IPI00022608	Q92856	ENSG00000137642	SORL1	1.36986	Sortilin-related receptor	Membrane	0	1	1	non-mt reference	Lipid, fatty acid and steroid metabolism
271	IPI00027009	Q9Y4V2	ENSG00000100266	PACSIN2	1.36986	Protein kinase C and casein kinase substrate in neurons protein 2	Cytoplasm	0	2	2	non-mt reference	Protein metabolism and modification
272	IPI00414264	Q75MZ6	ENSG00000075142	SRI	1.36986	Sorcin	Cytoplasm	0	2	1	non-mt reference	Muscle contraction
273	IPI00646545	Q7JK51	ENSG00000204516	MICB	1.36986	MHC class I antigen	Membrane	0.04	2	1	non-mt reference	Immunity and defense
274	IPI00031479	Q9BV43	ENSG00000065485	PDIA5	1.36986	Protein disulfide-isomerase A5	ER/Golgi	0.04	4	2	non-mt reference	Protein metabolism and modification
275	IPI00465248	Q9UM55	ENSG00000074800	ENO1	1.36986	Alpha-enolase	Cytoplasm	0	1	3	mt reference	Carbohydrate metabolism
276	IPI00299000	Q9UQ80	ENSG00000170515	PA2G4	1.36986	Proliferation-associated protein 2G4	Cytoplasm. Nucleus	0.05	11	4	mt reference	Protein metabolism and modification
277	IPI00742905	Q99556	ENSG00000135829	DHX9	1.36986	ATP-dependent RNA helicase A	Cytoplasm. Nucleus	0.12	6	4	mt reference	Biological process unclassified
278	IPI00008167	Q58I18	ENSG00000069849	ATP1B3	1.36986	Sodium/potassium-transporting ATPase subunit beta-3	Membrane	0.02	6	1	mt reference	Transport
279	IPI00219038	Q66I33	ENSG00000163041	H3F3A	1.35135	Histone H3.3	Nucleus	0	1	2	mt reference	Nucleoside, nucleotide and nucleic acid metabolism
280	IPI00219156	Q502Z6	ENSG00000156482	RPL30	1.35135	60S ribosomal protein L30	Cytoplasm	0.03	4	2	mt reference	Protein metabolism and modification
281	IPI00640929	Q96DV6	ENSG00000137154	RPS6	1.35135	40S ribosomal protein S6	Cytoplasm	0.02	4	1	mt reference	Biological process unclassified
282	IPI00025721	Q9UNS2	ENSG00000141030	COPS3	1.35135	COP9 signalosome complex subunit 3	Cytoplasm. Nucleus	0	1	1	non-mt reference	Protein metabolism and modification
283	IPI00029723	Q9BZQ0	ENSG00000163430	FSTL1	1.35135	Follistatin-related protein 1	Others	0.11	9	4	non-mt reference	Homeostasis
284	IPI00301163	Q9NRV2	ENSG00000163389	KTELC1	1.35135	KTEL motif-containing protein 1	ER/Golgi	0.12	2	2	non-mt reference	Biological process unclassified
285	IPI00604523	Q53X45	ENSG00000101608	MRLC3	1.35135	Myosin regulatory light chain MRCL3 variant	Unknown	0.06	4	1	non-mt reference	Muscle contraction
286	IPI00641672	Q9NPM0	ENSG00000167775	CD320	1.35135	8D6 antigen	ER/Golgi	0.02	4	1	non-mt reference	Developmental processes
287	IPI00479514	Q9UIU0	ENSG00000153956	CACNA2D1	1.35135	Voltage-dependent calcium channel subunit alpha-2/delta-1	Others	0	1	1	mt reference	Signal transduction
288	IPI00302927	Q96C51	ENSG00000115484	CCT4	1.35135	T-complex protein 1 subunit delta	Cytoplasm	0.1	9	3	mt reference	Protein metabolism and modification
289	IPI00296992	Q9UD27	ENSG00000167601	AXL	1.35135	AXL receptor tyrosine kinase	Membrane	0.08	5	3	non-mt reference	Protein metabolism and modification
290	IPI00020944	Q96GT0	ENSG00000079459	FDFT1	1.35135	Squalene synthetase	ER/Golgi	0.02	4	1	non-mt reference	Lipid, fatty acid and steroid metabolism
291	IPI00018465	Q99832	ENSG00000135624	CCT7	1.35135	Chaperonin containing TCP1	Cytoplasm	0.06	17	6	mt reference	Protein metabolism and modification
292	IPI00641157	Q9BW68	ENSG00000064601	CTSA	1.33333	Cathepsin A	ER/Golgi	0.07	6	1	mt reference	Protein metabolism and modification
293	IPI00640315	Q9H5T0	ENSG00000116729	GPR177	1.33333	CDNA FLJ90102 fis	Membrane	0.05	12	2	non-mt reference	Biological process unclassified
294	IPI00290566	Q5TCM3	ENSG00000120438	TCP1	1.33333	T-complex protein 1 subunit alpha	Cytoplasm	0.18	5	2	mt reference	Protein metabolism and modification
295	IPI00005677	Q9BWC2	ENSG00000116906	GNPAT	1.33333	Dihydroxyacetone phosphate acyltransferase	Others	0.02	3	2	mt reference	Lipid, fatty acid and steroid metabolism
296	IPI00293276	Q6FHV0	ENSG00000099964	MIF	1.31579	Macrophage migration inhibitory factor	Others	0.02	7	1	mt reference	Immunity and defense
297	IPI00394758	Q96J37	ENSG00000072210	ALDH3A2	1.31579	Fatty aldehyde dehydrogenase	ER/Golgi	0.04	4	2	mt reference	Other metabolism
298	IPI00025809	Q10469	ENSG00000168282	MGAT2	1.31579	Alpha-1,6-mannosyl-glycoprotein 2-beta-N-acetylglucosaminyltransferase	ER/Golgi	0.13	3	2	non-mt reference	Carbohydrate metabolism
299	IPI00291175	Q8IXU7	ENSG00000035403	VCL	1.31579	Vinculin	Cytoplasm	0.02	3	1	mt reference	Cell structure and motility
300	IPI00749454	Q9BRA3	ENSG00000131378	RFTN1	1.31579	Raftlin	Unknown	0.06	4	2	non-mt reference	Biological process unclassified
301	IPI00046057	Q68CM6	ENSG00000136854	STXBP1	1.2987	Syntaxin binding protein 1	Cytoplasm	0	1	1	mt reference	Intracellular protein traffic
302	IPI00514424	Q6FGQ4	ENSG00000131238	PPT1	1.2987	Palmitoyl-protein thioesterase 1	Cytoplasm	0.05	12	4	mt reference	Protein metabolism and modification
303	IPI00375556	Q96NC7	ENSG00000163297	ANTXR2	1.2987	Anthrax toxin receptor 2	ER/Golgi	0	2	1	non-mt reference	Immunity and defense
304	IPI00453476	#N/A	ENSG00000197041	-	1.2987	Uncharacterized protein ENSP00000348237	Unknown	0.03	5	1	non-mt reference	Carbohydrate metabolism
305	IPI00479645	#N/A	ENSG00000182663	L36a	1.2987	annotation not available	Unknown	0.19	3	2	non-mt reference	Protein metabolism and modification
306	IPI00656113	Q9Y4U9	ENSG00000198053	SIRPA	1.2987	Signal-regulatory protein alpha	Membrane	0.03	2	1	non-mt reference	Signal transduction
307	IPI00215637	Q8IYV7	ENSG00000067048	DDX3X	1.2987	ATP-dependent RNA helicase DDX3X	Cytoplasm. Nucleus	0.12	5	3	non-mt reference	Nucleoside, nucleotide and nucleic acid metabolism
308	IPI00163187	Q9BRF1	ENSG00000075618	FSCN1	1.2987	Fascin	Cytoplasm	0.14	11	3	non-mt reference	Oncogenesis
309	IPI00011284	Q9BWC7	ENSG00000093010	COMT	1.28205	Catechol O-methyltransferase	Membrane	0.07	8	5	mt reference	Neuronal activities
310	IPI00026448	Q567U1	ENSG00000168958	MFF	1.28205	Uncharacterized protein C2orf33	Mitochondrion	0.12	5	1	mt reference	Biological process unclassified
311	IPI00449263	Q6ZSE5	ENSG00000140350	ANP32A	1.28205	ANP32A protein	Cytoplasm. Nucleus	0.03	6	3	mt reference	Biological process unclassified
312	IPI00002070	Q9P2B1	ENSG00000136802	LRRC8A	1.28205	Leucine-rich repeat-containing protein 8A	Membrane	0	1	1	non-mt reference	Immunity and defense
313	IPI00217906	Q96C71	ENSG00000114353	GNAI2	1.28205	Guanine nucleotide-binding protein G(i)	Unknown	0.08	12	6	non-mt reference	Signal transduction
314	IPI00479934	Q99430	ENSG00000116171	SCP2	1.28205	Non-specific lipid-transfer protein	Mitochondrion. Cytoplasm	0.02	3	2	mt reference	Other metabolism
315	IPI00465186	Q86XY3	ENSG00000142949	PTPRF	1.28205	Protein tyrosine phosphatase	Membrane	0	1	2	non-mt reference	Protein metabolism and modification
316	IPI00445699	Q8NE24	ENSG00000178202	KDELC2	1.28205	KDEL motif-containing protein 2	ER/Golgi	0	2	1	non-mt reference	Biological process unclassified
317	IPI00299063	Q8N382	ENSG00000167323	STIM1	1.28205	Stromal interaction molecule 1	ER/Golgi	0.01	2	1	non-mt reference	Biological process unclassified
318	IPI00445741	Q8N6U3	ENSG00000010292	NCAPD2	1.26582	CDNA FLJ43165 fis	Cytoplasm. Nucleus	0	1	1	non-mt reference	Cell cycle
319	IPI00554541	Q9UEB2	ENSG00000105135	ILVBL	1.26582	IlvB-like protein	Membrane	0.12	19	5	mt reference	Amino acid metabolism
320	IPI00186290	Q8TA90	ENSG00000167658	EEF2	1.26582	Elongation factor 2	Cytoplasm	0.08	12	4	mt reference	Protein metabolism and modification
321	IPI00171445	Q969Y3	ENSG00000138138	ATAD1	1.26582	ATPase family AAA domain-containing protein 1	Unknown	0.14	14	6	mt reference	Protein metabolism and modification
322	IPI00015077	Q9UNQ9	ENSG00000173812	EIF1	1.26582	Eukaryotic translation initiation factor 1	Cytoplasm	0.01	3	1	non-mt reference	Biological process unclassified
323	IPI00216393	Q53XZ1	ENSG00000122705	CLTA	1.25	Clathrin light chain A	Others	0.01	3	2	mt reference	Intracellular protein traffic
324	IPI00412229	Q8N338	ENSG00000163170	BOLA3	1.25	BolA-like protein 3	Unknown	0.15	5	2	mt reference	Biological process unclassified
325	IPI00017617	Q7Z2V5	ENSG00000108654	DDX5	1.25	Probable ATP-dependent RNA helicase DDX5	Nucleus	0.09	3	3	non-mt reference	Nucleoside, nucleotide and nucleic acid metabolism
326	IPI00217056	Q96I00	ENSG00000110811	GPR162	1.25	Prolyl 3-hydroxylase 3	ER/Golgi	0	2	1	non-mt reference	Signal transduction
327	IPI00413947	Q86X54	ENSG00000100280	AP1B1	1.25	AP-1 complex subunit beta-1	ER/Golgi	0	3	10	non-mt reference	Intracellular protein traffic
328	IPI00003918	Q969Z9	ENSG00000174444	RPL4	1.25	60S ribosomal protein L4	Cytoplasm	0.07	9	2	mt reference	Biological process unclassified
329	IPI00020599	Q6IAT4	ENSG00000179218	CALR	1.25	Calreticulin	Cytoplasm. ER/golgi	0.04	79	9	mt reference	Protein metabolism and modification
330	IPI00017342	Q6ICQ8	ENSG00000177105	RHOG	1.25	ARHG protein	Membrane	0.04	4	2	mt reference	Signal transduction
331	IPI00167088	Q8N6U6	ENSG00000156170	C8orf38	1.23457	Putative phytoene synthase	Mitochondrion	0	1	1	mt reference	Biological process unclassified
332	IPI00218019	Q8IZL7	ENSG00000172270	BSG	1.23457	Basigin	ER/Golgi	0.02	3	2	mt reference	Signal transduction
333	IPI00300074	Q9NZZ6	ENSG00000116120	FARSB	1.23457	Putative uncharacterized protein FRSB	Cytoplasm	0.02	3	2	mt reference	Protein metabolism and modification
334	IPI00412681	Q9UQ58	ENSG00000142192	APP	1.23457	Amyloid beta A4 protein	Membrane	0.05	7	3	mt reference	Signal transduction
335	IPI00414384	Q9BT58	ENSG00000119471	HSDL2	1.23457	Putative uncharacterized protein DKFZp666L095	Unknown	0.26	16	3	mt reference	Other metabolism
336	IPI00423570	Q96D10	ENSG00000133703	KRAS	1.23457	PR310 c-K-ras protein	Membrane	0.03	9	4	mt reference	Signal transduction
337	IPI00556351	Q9UG62	ENSG00000079819	EPB41L2	1.23457	Putative uncharacterized protein DKFZp781H1755	Cytoplasm	0.03	6	4	mt reference	Biological process unclassified
338	IPI00643041	Q8NI90	ENSG00000132341	RAN	1.23457	GTP-binding nuclear protein Ran	Cytoplasm. Nucleus	0.08	3	2	mt reference	Cell cycle
339	IPI00290701	Q8WUA1	ENSG00000114650	SCAP	1.23457	Sterol regulatory element-binding protein cleavage-activating protein	ER/Golgi	0.17	3	2	non-mt reference	Lipid, fatty acid and steroid metabolism
340	IPI00642244	Q8NBH8	ENSG00000127463	KIAA0090	1.23457	Uncharacterized protein KIAA0090	Membrane	0.13	6	2	non-mt reference	Biological process unclassified
341	IPI00654792	A2ABC9	ENSG00000206256	PPT2	1.23457	Palmitoyl-protein thioesterase 2	Unknown	0	1	1	non-mt reference	Biological process unclassified
342	IPI00443909	Q9Y2B0	ENSG00000144785	TMEM4	1.23457	MIR-interacting saposin-like protein	ER/Golgi	0.05	25	5	non-mt reference	Biological process unclassified
343	IPI00293748	Q9UNW1	ENSG00000107789	MINPP1	1.23457	Multiple inositol polyphosphate phosphatase 1	ER/Golgi	0.01	4	1	mt reference	Signal transduction
344	IPI00016703	Q9HBA8	ENSG00000116133	DHCR24	1.23457	24-dehydrocholesterol reductase	ER/Golgi	0.01	7	4	non-mt reference	Lipid, fatty acid and steroid metabolism
345	IPI00011633	Q9UD26	ENSG00000162434	JAK1	1.21951	Tyrosine-protein kinase JAK1	Membrane	0.04	3	3	mt reference	Apoptosis
346	IPI00465028	Q96AG5	ENSG00000111669	TPI1	1.21951	Triosephosphate isomerase	Cytoplasm	0.05	16	4	mt reference	Carbohydrate metabolism
347	IPI00002824	Q93030	ENSG00000175183	CSRP2	1.21951	Cysteine and glycine-rich protein 2	Nucleus	0.02	2	1	non-mt reference	Developmental processes
348	IPI00066367	Q8NHD5	ENSG00000074660	SCARF1	1.21951	Endothelial cells scavenger receptor	Membrane	0.07	2	2	non-mt reference	Signal transduction
349	IPI00182126	Q96IJ9	ENSG00000122642	FKBP9	1.21951	FK506-binding protein 9	ER/Golgi	0	2	2	non-mt reference	Protein metabolism and modification
350	IPI00643365	Q92555	ENSG00000136112	UTP14C	1.21951	Asparagine-linked glycosylation protein 11 homolog	Nucleus	0	1	1	non-mt reference	Biological process unclassified
351	IPI00398776	Q96IE3	ENSG00000178209	PLEC1	1.21951	Plectin 7	Cytoplasm	0	1	1	mt reference	Cell structure and motility
352	IPI00295741	Q96D87	ENSG00000164733	CTSB	1.21951	Cathepsin B	Unknown	0.05	27	7	mt reference	Protein metabolism and modification
353	IPI00028570	Q9UL47	ENSG00000082701	GSK3B	1.21951	Glycogen synthase kinase-3 beta	Cytoplasm. Nucleus	0.19	8	4	non-mt reference	Cell cycle
354	IPI00005087	Q9NZR0	ENSG00000138594	TMOD3	1.21951	Putative uncharacterized protein DKFZp686E1899	Cytoplasm	0.07	3	3	non-mt reference	Developmental processes
355	IPI00465380	Q9NY42	ENSG00000087460	GNAS	1.20482	Guanine nucleotide-binding protein G(s) subunit alpha isoforms short	ER/Golgi	0.07	10	5	mt reference	Signal transduction
356	IPI00003807	Q9BTU7	ENSG00000134575	ACP2	1.20482	Lysosomal acid phosphatase	Others	0	2	1	non-mt reference	Phosphate metabolism
357	IPI00024403	Q8IYA1	ENSG00000085719	CPNE3	1.20482	Copine-3	Cytoplasm	0.04	2	1	non-mt reference	Intracellular protein traffic
358	IPI00654584	Q9Y640	ENSG00000156642	NPTN	1.20482	Neuroplastin	Membrane	0.02	12	3	non-mt reference	Biological process unclassified
359	IPI00719446	Q9ULA4	ENSG00000100629	C14orf145	1.20482	Chromosome 14 open reading frame 145,Splice Isoform 1 of Protein C14orf145	Cytoplasm. Nucleus	0	1	1	non-mt reference	Biological process unclassified
360	IPI00465315	Q6NX69	ENSG00000172115	CYCS	1.20482	Cytochrome c	Mitochondrion. Nucleus	0	1	1	mt reference	Apoptosis
361	IPI00219757	Q5TZY3	ENSG00000084207	GSTP1	1.20482	Glutathione S-transferase P	Cytoplasm	0.02	3	1	mt reference	Immunity and defense
362	IPI00413986	#N/A	ENSG00000188873	hCG_1787790	1.19048	Ribosomal protein L1	Unknown	0.08	15	1	mt reference	Biological process unclassified
363	IPI00641175	Q92558	ENSG00000112290	WASF1	1.19048	WAS protein family member 1	Cytoplasm	0.02	2	1	mt reference	Protein metabolism and modification
364	IPI00747849	Q6LEU2	ENSG00000143153	ATP1B1	1.19048	Sodium/potassium-transporting ATPase subunit beta-1	Membrane	0.04	2	2	mt reference	Biological process unclassified
365	IPI00102896	Q9UL31	ENSG00000129472	RAB2B	1.19048	Putative uncharacterized protein DKFZp313C1541	Membrane	0.1	3	1	non-mt reference	Signal transduction
366	IPI00014958	Q86YL0	ENSG00000105854	PON2	1.19048	Serum paraoxonase/arylesterase 2	Membrane	0	2	1	mt reference	Phosphate metabolism
367	IPI00018889	Q9UJ39	ENSG00000106571	GLI3	1.19048	Zinc finger protein GLI3	Cytoplasm. Nucleus	0.11	2	1	non-mt reference	Nucleoside, nucleotide and nucleic acid metabolism
368	IPI00550523	Q6DD88	ENSG00000184743	ATL3	1.19048	Atlastin-3	Membrane	0.03	10	2	non-mt reference	Biological process unclassified
369	IPI00005154	Q5BJG8	ENSG00000149136	SSRP1	1.19048	FACT complex subunit SSRP1	Cytoplasm. Nucleus	0.07	2	2	mt reference	Nucleoside, nucleotide and nucleic acid metabolism
370	IPI00021978	Q96ET2	ENSG00000131779	PEX11B	1.19048	Peroxisomal membrane protein 11B	Unknown	0.05	4	0	mt reference	Intracellular protein traffic
371	IPI00005159	Q96C82	ENSG00000138071	ACTR2	1.17647	Actin-related protein 2	Cytoplasm	0	1	1	mt reference	Cell cycle
372	IPI00013808	Q96BG6	ENSG00000130402	ACTN4	1.17647	Alpha-actinin-4	Cytoplasm. Nucleus	0.2	5	3	mt reference	Cell structure and motility
373	IPI00382696	Q9UEV9	ENSG00000136068	FLNB	1.17647	Filamin-B	Cytoplasm	0.19	8	5	mt reference	Cell structure and motility
374	IPI00550451	Q07161	ENSG00000172531	PPP1CA	1.17647	Serine/threonine-protein phosphatase PP1-alpha catalytic subunit	Cytoplasm	0.03	6	5	mt reference	Apoptosis
375	IPI00642425	Q96B50	ENSG00000090339	ICAM1	1.17647	Intercelular adhesion molecule 1	Cytoplasm	0.23	5	2	mt reference	Signal transduction
376	IPI00019275	Q9BXR1	ENSG00000103855	CD276	1.17647	CD276 antigen	Membrane	0	1	1	non-mt reference	Immunity and defense
377	IPI00163644	Q9P277	ENSG00000091039	OSBPL8	1.17647	Oxysterol-binding protein-related protein 8	Cytoplasm. Nucleus	0	1	1	non-mt reference	Lipid, fatty acid and steroid metabolism
378	IPI00215801	Q7Z3L0	ENSG00000131051	RBM39	1.17647	RNA-binding protein 39	Nucleus	0	1	1	non-mt reference	Nucleoside, nucleotide and nucleic acid metabolism
379	IPI00386043	Q19CC6	ENSG00000157181	C1orf27	1.17647	Protein ODR4 homolog	Membrane	0.02	3	2	non-mt reference	Carbohydrate metabolism
380	IPI00217223	Q68CQ5	ENSG00000128050	PAICS	1.17647	Multifunctional protein ADE2	Others	0	2	1	mt reference	Nucleoside, nucleotide and nucleic acid metabolism
381	IPI00171438	Q9NU16	ENSG00000188428	MUTED	1.17647	Putative uncharacterized protein DKFZp666I134	ER/Golgi	0.12	15	4	non-mt reference	Protein metabolism and modification
382	IPI00140420	Q96AG0	ENSG00000197157	SND1	1.17647	EBNA-2 co-activator variant	Cytoplasm. Nucleus	0.02	4	3	mt reference	Nucleoside, nucleotide and nucleic acid metabolism
383	IPI00012535	Q9NXZ8	ENSG00000086061	DNAJA1	1.17647	DnaJ homolog subfamily A member 1	Membrane	0	2	2	mt reference	Biological process unclassified
384	IPI00007402	Q9NTE3	ENSG00000205339	IPO7	1.17647	Uncharacterized protein IPO7	Cytoplasm. Nucleus	0.01	2	1	mt reference	Intracellular protein traffic
385	IPI00010270	P15153	ENSG00000128340	RAC2	1.16279	Ras-related C3 botulinum toxin substrate 2	Cytoplasm	0.05	3	4	mt reference	Signal transduction
386	IPI00009895	Q9NYG2	ENSG00000163812	ZDHHC3	1.16279	Palmitoyltransferase ZDHHC3	ER/Golgi	0	1	1	non-mt reference	Biological process unclassified
387	IPI00016027	Q86UZ8	ENSG00000180340	FZD2	1.16279	Frizzled-2	Membrane	0.01	2	2	non-mt reference	Biological process unclassified
388	IPI00020793	Q9Y221	ENSG00000132603	NIP7	1.16279	60S ribosome subunit biogenesis protein NIP7 homolog	Nucleus	0	1	1	non-mt reference	Miscellaneous
389	IPI00220278	Q9H136	ENSG00000101335	MYL9	1.16279	Myosin regulatory light chain 2	Others	0.01	2	1	non-mt reference	Muscle contraction
390	IPI00550069	Q9BQ80	ENSG00000023191	RNH1	1.16279	Ribonuclease/angiogenin inhibitor variant	Cytoplasm	0.08	2	2	non-mt reference	Biological process unclassified
391	IPI00477831	Q9UKY2	ENSG00000164307	ERAP1	1.16279	Adipocyte-derived leucine aminopeptidase	Cytoplasm. ER/golgi	0.03	2	3	non-mt reference	Lipid, fatty acid and steroid metabolism
392	IPI00291165	Q9BVX0	ENSG00000138035	PNPT1	1.16279	Polyribonucleotide nucleotidyltransferase 1	Mitochondrion	0.18	5	3	mt reference	Nucleoside, nucleotide and nucleic acid metabolism
393	IPI00296180	Q9UEJ5	ENSG00000122861	PLAU	1.16279	Urokinase-type plasminogen activator	Others	0.02	10	3	mt reference	Protein metabolism and modification
394	IPI00218342	Q9BVP5	ENSG00000100714	MTHFD1	1.16279	C-1-tetrahydrofolate synthase	Mitochondrion. Cytoplasm	0.07	5	2	mt reference	Amino acid metabolism
395	IPI00019912	Q9UBA4	ENSG00000133835	HSD17B4	1.16279	Peroxisomal multifunctional enzyme type 2	Others	0.06	13	4	mt reference	Other metabolism
396	IPI00006713	Q8N4N2	ENSG00000102580	DNAJC3	1.16279	DnaJ homolog subfamily C member 3	Cytoplasm. ER/Golgi	0.05	9	2	non-mt reference	Biological process unclassified
397	IPI00006482	Q9UJ21	ENSG00000163399	ATP1A1	1.16279	Sodium/potassium-transporting ATPase subunit alpha-1	Others	0.07	34	11	mt reference	Lipid, fatty acid and steroid metabolism
398	IPI00005107	Q9P130	ENSG00000141458	NPC1	1.16279	Niemann-Pick C1 protein	Cytoplasm. ER/golgi	0	4	2	non-mt reference	Lipid, fatty acid and steroid metabolism
399	IPI00384428	Q86WA6	ENSG00000137274	BPHL	1.14943	Valacyclovir hydrolase	Mitochondrion	0.08	2	1	mt reference	Immunity and defense
400	IPI00014985	Q9UQA0	ENSG00000103222	ABCC1	1.14943	Multidrug resistance-associated protein 1	Membrane	0.13	4	2	non-mt reference	Transport
401	IPI00553029	Q8N3T5	ENSG00000075711	DLG1	1.14943	Disks large homolog 1	ER/Golgi	0.02	4	1	non-mt reference	Signal transduction
402	IPI00644795	Q5T838	ENSG00000135048	TMEM2	1.14943	Transmembrane protein 2	Membrane	0	1	1	non-mt reference	Biological process unclassified
403	IPI00010418	Q86Y95	ENSG00000197879	MYO1C	1.14943	Myosin-Ic	Cytoplasm	0.1	10	3	non-mt reference	Biological process unclassified
404	IPI00472165	Q9Y6D3	ENSG00000152952	PLOD2	1.14943	Procollagen-lysine,2-oxoglutarate 5-dioxygenase 2	ER/Golgi	0.07	10	3	non-mt reference	Protein metabolism and modification
405	IPI00019502	Q9UMJ0	ENSG00000100345	MYH9	1.14943	Myosin-9	Cytoplasm	0.08	93	25	mt reference	Developmental processes
406	IPI00010349	Q53SN7	ENSG00000018510	AGPS	1.14943	Alkyldihydroxyacetonephosphate synthase	Cytoplasm	0.12	29	8	mt reference	Lipid, fatty acid and steroid metabolism
407	IPI00103057	Q8WV86	ENSG00000203667	FAM36A	1.13636	Protein FAM36A	Unknown	0.04	3	1	mt reference	Biological process unclassified
408	IPI00556485	Q9BVK4	ENSG00000089157	RPLP0	1.13636	60S acidic ribosomal protein P0	Cytoplasm	0.07	6	1	mt reference	Nucleoside, nucleotide and nucleic acid metabolism
409	IPI00015688	Q53QM4	ENSG00000063660	GPC1	1.13636	Glypican-1	Membrane	0.07	4	1	non-mt reference	Cell adhesion
410	IPI00550021	Q9NY85	ENSG00000100316	RPL3	1.13636	Ribosomal protein L3	Cytoplasm	0.08	6	4	mt reference	Protein metabolism and modification
411	IPI00306322	Q66K23	ENSG00000134871	COL4A2	1.13636	Collagen alpha-2(IV) chain	Others	0.07	6	1	non-mt reference	Cell adhesion
412	IPI00215762	Q9NZE4	ENSG00000090989	EXOC1	1.13636	Exocyst complex component 1	Others	0.01	2	1	non-mt reference	Intracellular protein traffic
413	IPI00013219	Q68DZ3	ENSG00000166333	ILK	1.13636	Integrin-linked protein kinase	Cytoplasm	0.09	3	2	mt reference	Protein metabolism and modification
414	IPI00152850	Q9BX67	ENSG00000166086	JAM3	1.1236	Junctional adhesion molecule C	Membrane	0.02	3	1	mt reference	Cell adhesion
415	IPI00398964	Q9BSQ6	ENSG00000142541	RPL13A	1.1236	60S ribosomal protein L13a	Others	0.01	2	1	mt reference	Protein metabolism and modification
416	IPI00010190	Q9NUI1	ENSG00000103202	DECR2	1.1236	Peroxisomal 2	Others	0.21	2	1	non-mt reference	Other metabolism
417	IPI00300562	Q9BSI1	ENSG00000169213	RAB3B	1.1236	Ras-related protein Rab-3B	Membrane	0.03	3	1	non-mt reference	Signal transduction
418	IPI00427330	Q9Y3A5	ENSG00000126524	SBDS	1.1236	Shwachman-Bodian-Diamond syndrome protein	Cytoplasm	0.03	2	2	non-mt reference	Biological process unclassified
419	IPI00643241	Q9Y2J2	ENSG00000082397	EPB41L3	1.1236	EPB41L3 protein	Cytoplasm	0.06	8	5	non-mt reference	Biological process unclassified
420	IPI00171217	Q9Y2D5	ENSG00000157654	AKAP2	1.1236	A-kinase anchor protein 2	Unknown	0.05	3	2	non-mt reference	Signal transduction
421	IPI00299573	Q9BY74	ENSG00000148303	RPL7A	1.1236	Ribosomal protein L7a	Cytoplasm	0.07	21	3	mt reference	Biological process unclassified
422	IPI00019141	Q9HBM8	ENSG00000206255	AGPAT1	1.1236	1-acyl-sn-glycerol-3-phosphate acyltransferase alpha	Cytoplasm. ER/golgi	0	1	1	non-mt reference	Lipid, fatty acid and steroid metabolism
423	IPI00000006	Q9UCE2	ENSG00000174775	HRAS	1.11111	GTPase HRas	Cytoplasm. ER/Golgi	0	1	2	mt reference	Signal transduction
424	IPI00003865	Q9NZ87	ENSG00000109971	HSPA8	1.11111	Heat shock cognate 71 kDa protein	Cytoplasm	0.08	41	3	mt reference	Protein metabolism and modification
425	IPI00007940	Q92467	ENSG00000107566	CHUK	1.11111	Erlin-1	Cytoplasm. Nucleus	0.01	2	1	mt reference	Biological process unclassified
426	IPI00024364	Q92975	ENSG00000083312	TNPO1	1.11111	Transportin-1	Cytoplasm. Nucleus	0.15	6	3	mt reference	Intracellular protein traffic
427	IPI00173946	Q9C0D5	ENSG00000115183	TANC1	1.11111	Tetratricopeptide repeat	Others	0.16	2	2	mt reference	Biological process unclassified
428	IPI00332623	Q9NYC4	ENSG00000169031	COL4A3	1.11111	Collagen alpha-3(IV) chain	Others	0.01	2	1	non-mt reference	Biological process unclassified
429	IPI00428967	Q9Y3B3	ENSG00000134970	TICAM2	1.11111	Toll-like receptor adapter molecule 2	ER/Golgi	0.02	10	2	non-mt reference	Intracellular protein traffic
430	IPI00441550	Q53H18	ENSG00000170266	GLB1	1.11111	Beta-galactosidase-related protein	Cytoplasm	0.05	3	1	mt reference	Carbohydrate metabolism
431	IPI00306604	Q96HA5	ENSG00000161638	ITGA5	1.11111	Integrin alpha-5	ER/Golgi. Nucleus	0.15	5	3	mt reference	Cell adhesion
432	IPI00215719	Q8WTZ6	ENSG00000063177	RPL18	1.11111	Ribosomal protein L18	Cytoplasm	0.06	5	1	mt reference	Protein metabolism and modification
433	IPI00106642	Q9HCN8	ENSG00000128228	SDF2L1	1.11111	Dihydropyrimidinase-like 2	ER/Golgi	0.03	3	1	mt reference	Nucleoside, nucleotide and nucleic acid metabolism
434	IPI00020984	Q6ZP56	ENSG00000127022	CANX	1.11111	Calnexin	ER/Golgi	0.18	12	5	mt reference	Protein metabolism and modification
435	IPI00032038	Q9BWK0	ENSG00000110090	CPT1A	1.0989	Carnitine O-palmitoyltransferase I	Mitochondrion	0.1	10	5	mt reference	Amino acid metabolism
436	IPI00184708	Q8N8R3	ENSG00000197119	SLC25A29	1.0989	Mitochondrial carnitine/acylcarnitine carrier protein CACL	Mitochondrion	0.2	5	3	mt reference	Nucleoside, nucleotide and nucleic acid metabolism
437	IPI00293303	Q9BTY1	ENSG00000100600	LGMN	1.0989	Legumain	Cytoplasm	0	2	1	non-mt reference	Protein metabolism and modification
438	IPI00419731	Q9BU47	ENSG00000184164	CRELD2	1.0989	Cysteine-rich with EGF-like domain protein 2	ER/Golgi	0	2	1	non-mt reference	Biological process unclassified
439	IPI00552115	Q9Y282	ENSG00000125991	ERGIC3	1.0989	Endoplasmic reticulum-Golgi intermediate compartment protein 3	ER/Golgi	0	1	1	non-mt reference	Biological process unclassified
440	IPI00217683	Q99970	ENSG00000131016	AKAP12	1.0989	A-kinase anchor protein 12	Cytoplasm	0.07	5	2	non-mt reference	Biological process unclassified
441	IPI00022774	Q9NTC4	ENSG00000165280	FANCG	1.0989	Transitional endoplasmic reticulum ATPase	Cytoplasm. Nucleus. ER/Golgi	0.06	3	3	mt reference	Biological process unclassified
442	IPI00012011	Q9UCA2	ENSG00000172757	CFL1	1.0989	Cofilin-1	Cytoplasm. Nucleus	0.12	40	5	mt reference	Cell structure and motility
443	IPI00008453	Q9ULV4	ENSG00000110880	CORO1C	1.0989	Coronin-1C	Others	0.1	18	7	non-mt reference	Cell cycle
444	IPI00000861	Q96IG0	ENSG00000002834	LASP1	1.08696	LIM and SH3 domain protein 1	Cytoplasm	0.01	5	2	mt reference	Muscle contraction
445	IPI00175190	#N/A	ENSG00000180225	GCSH	1.08696	Uncharacterized protein ENSP00000317647	Unknown	0.1	3	1	mt reference	Amino acid metabolism
446	IPI00030257	Q53T37	ENSG00000118961	C2orf43	1.08696	Uncharacterized protein C2orf43	Unknown	0	1	1	non-mt reference	Lipid, fatty acid and steroid metabolism
447	IPI00152192	Q8TBE1	ENSG00000143786	CNIH3	1.08696	Cornichon homolog 3	Membrane	0	1	1	non-mt reference	Signal transduction
448	IPI00219078	P16615	ENSG00000174437	ATP2A2	1.08696	Sarcoplasmic/endoplasmic reticulum calcium ATPase 2	ER/Golgi	0.13	32	10	non-mt reference	Lipid, fatty acid and steroid metabolism
449	IPI00376798	Q8TDH2	ENSG00000142676	RPL11	1.08696	Ribosomal protein L11	Cytoplasm	0.09	4	2	mt reference	Protein metabolism and modification
450	IPI00026268	Q71UM7	ENSG00000078369	GNB1	1.07527	Guanine nucleotide-binding protein G(I)/G(S)/G(T) subunit beta-1	Unknown	0.19	24	6	mt reference	Signal transduction
451	IPI00029015	Q06136	ENSG00000119537	FVT1	1.07527	3-ketodihydrosphingosine reductase	ER/Golgi	0.02	8	1	mt reference	Other metabolism
452	IPI00328180	Q9BZG1	ENSG00000109113	RAB34	1.07527	RAB34 protein	Cytoplasm. ER/Golgi	0.19	5	2	non-mt reference	Signal transduction
453	IPI00472939	Q96HU9	ENSG00000118363	SPCS2	1.07527	Signal peptidase complex subunit 2	ER/Golgi	0	1	1	non-mt reference	Biological process unclassified
454	IPI00032958	Q9NVP0	ENSG00000011426	ANLN	1.07527	Actin-binding protein anillin	Cytoplasm. Nucleus	0.06	3	2	non-mt reference	Biological process unclassified
455	IPI00033349	Q9UH94	ENSG00000138073	PREB	1.07527	Prolactin regulatory element-binding protein	ER/Golgi. Nucleus	0.01	4	1	non-mt reference	Amino acid metabolism
456	IPI00030255	Q9UG85	ENSG00000106397	PLOD3	1.07527	Procollagen-lysine,2-oxoglutarate 5-dioxygenase 3	ER/Golgi	0.08	3	2	non-mt reference	Protein metabolism and modification
457	IPI00106913	Q9NV08	ENSG00000157326	DHRS4	1.06383	Dehydrogenase/reductase SDR family member 4	Mitochondrion	0.01	4	1	mt reference	Other metabolism
458	IPI00215888	Q86X80	ENSG00000174780	SRP72	1.06383	Signal recognition particle 72 kDa protein	Cytoplasm	0	2	1	mt reference	Biological process unclassified
459	IPI00291510	Q6RUP9	ENSG00000178035	IMPDH2	1.06383	Inosine-5'-monophosphate dehydrogenase 2	Cytoplasm	0.2	2	2	mt reference	Nucleoside, nucleotide and nucleic acid metabolism
460	IPI00152342	Q8TCD1	ENSG00000177576	C18orf32	1.06383	C18orf32 protein	Others	0	2	1	non-mt reference	Biological process unclassified
461	IPI00478047	Q86UK6	ENSG00000131899	LLGL1	1.06383	Uncharacterized protein LLGL1	Cytoplasm	0.25	5	4	non-mt reference	Intracellular protein traffic
462	IPI00550385	Q9UPN3	ENSG00000127603	MACF1	1.06383	Microtubule-actin cross-linking factor 1	Cytoplasm	0	3	4	non-mt reference	Cell cycle
463	IPI00465059	Q9H7M8	ENSG00000140983	RHOT2	1.06383	Mitochondrial Rho GTPase 2	Mitochondrion	0.13	20	6	mt reference	Signal transduction
464	IPI00419585	Q71V99	ENSG00000196262	PPIA	1.06383	Peptidyl-prolyl cis-trans isomerase A	Cytoplasm	0.18	40	4	mt reference	Protein metabolism and modification
465	IPI00719051	Q8IW24	ENSG00000070367	EXOC5	1.06383	Exocyst complex component 5	Cytoplasm	0.1	2	2	non-mt reference	Biological process unclassified
466	IPI00401264	Q9BS26	ENSG00000023318	TXNDC4	1.06383	Thioredoxin domain containing 4	ER/Golgi	0.04	23	4	non-mt reference	Protein metabolism and modification
467	IPI00025252	Q9UMU7	ENSG00000167004	PDIA3	1.06383	Protein disulfide-isomerase A3	ER/Golgi	0.15	24	4	mt reference	Protein metabolism and modification
468	IPI00023542	Q9BVK6	ENSG00000184840	TMED9	1.06383	Transmembrane emp24 domain-containing protein 9	ER/Golgi	0	1	1	mt reference	Intracellular protein traffic
469	IPI00220663	Q9NNZ5	ENSG00000156515	HK1	1.05263	Hexokinase-1	Mitochondrion	0.03	3	5	mt reference	Carbohydrate metabolism
470	IPI00456644	Q9NNW4	ENSG00000117335	CD46	1.05263	Membrane cofactor protein	Unknown	0.08	6	1	mt reference	Immunity and defense
471	IPI00411705	Q96T69	ENSG00000123178	C13orf1	1.05263	Chronic lymphocytic leukemia deletion region gene 6 protein	Unknown	0	1	1	non-mt reference	Biological process unclassified
472	IPI00743696	Q9NYC5	ENSG00000187498	COL4A1	1.05263	Collagen alpha-1(IV) chain	Others	0.05	6	2	non-mt reference	Biological process unclassified
473	IPI00455383	Q86TF2	ENSG00000141367	CLTC	1.05263	Clathrin heavy chain 1	Others	0.15	16	6	mt reference	Signal transduction
474	IPI00028635	Q9UBE1	ENSG00000118705	RPN2	1.05263	Dolichyl-diphosphooligosaccharide--protein glycosyltransferase 63 kDa subunit	ER/Golgi	0.06	7	2	mt reference	Biological process unclassified
475	IPI00215948	Q8N1C0	ENSG00000044115	CTNNA1	1.05263	Catenin alpha-1	Cytoplasm	0.14	15	7	mt reference	Cell structure and motility
476	IPI00152303	Q8TBX8	ENSG00000166908	PIP4K2C	1.05263	Phosphatidylinositol-5-phosphate 4-kinase type-2 gamma	Cytoplasm	0.07	2	1	non-mt reference	Lipid, fatty acid and steroid metabolism
477	IPI00027232	Q14CV2	ENSG00000140443	IGF1R	1.05263	Insulin-like growth factor 1 receptor	Membrane	0.05	5	3	mt reference	Apoptosis
478	IPI00005751	O15270	ENSG00000100596	SPTLC2	1.05263	Serine palmitoyltransferase 2	ER/Golgi	0.08	5	2	mt reference	Lipid, fatty acid and steroid metabolism
479	IPI00012887	Q9HBQ7	ENSG00000135047	CTSL1	1.04167	Cathepsin L	Others	0.01	4	1	non-mt reference	Protein metabolism and modification
480	IPI00479186	Q9UPF2	ENSG00000067225	PKM2	1.04167	Pyruvate kinase isozymes M1/M2	Cytoplasm	0.04	5	0	mt reference	Carbohydrate metabolism
481	IPI00029741	P18084	ENSG00000082781	ITGB5	1.04167	Integrin beta-5	Membrane	0.23	18	5	mt reference	Signal transduction
482	IPI00255052	Q9Y6M9	ENSG00000147684	NDUFB9	1.03093	NADH dehydrogenase [ubiquinone] 1 beta subcomplex subunit 9	Mitochondrion	0.07	5	2	mt reference	Electron transport
483	IPI00445108	Q9HB23	ENSG00000065427	KARS	1.03093	CDNA FLJ44621 fis	Cytoplasm	0.12	4	2	mt reference	Protein metabolism and modification
484	IPI00011551	Q9C037	ENSG00000146833	TRIM4	1.03093	Tripartite motif-containing protein 4	Others	0	1	1	non-mt reference	Protein metabolism and modification
485	IPI00219625	Q96CG0	ENSG00000106991	ENG	1.03093	Endoglin	Membrane	0.05	8	5	non-mt reference	Signal transduction
486	IPI00299086	Q14CP2	ENSG00000137575	SDCBP	1.03093	Syntenin-1	Cytoplasm. Nucleus. ER/Golgi. Membrane	0.05	3	1	non-mt reference	Intracellular protein traffic
487	IPI00413958	Q9Y503	ENSG00000128591	FLNC	1.03093	Filamin-C	Cytoplasm	0.1	10	5	non-mt reference	Cell structure and motility
488	IPI00549597	Q9UQL4	ENSG00000068912	C2orf30	1.03093	XTP3-transactivated gene B protein	ER/Golgi	0	1	1	non-mt reference	Biological process unclassified
489	IPI00646208	Q9GZX9	ENSG00000128791	TWSG1	1.03093	Twisted gastrulation protein homolog 1	Others	0.02	2	1	non-mt reference	Biological process unclassified
490	IPI00219365	Q6PJT4	ENSG00000147065	MSN	1.03093	Moesin	Cytoplasm	0.06	13	3	mt reference	Biological process unclassified
491	IPI00299571	Q99778	ENSG00000143870	PDIA6	1.03093	Protein disulfide-isomerase A6	ER/Golgi	0.02	10	2	non-mt reference	Protein metabolism and modification
492	IPI00023035	Q9UQ82	ENSG00000144136	SLC20A1	1.03093	Sodium-dependent phosphate transporter 1	Membrane	0	2	1	non-mt reference	Phosphate metabolism
493	IPI00014232	Q15041	ENSG00000170540	ARL6IP1	1.03093	ARL-6-interacting protein 1	Unknown	0.02	4	1	non-mt reference	Protein targeting and localization
494	IPI00009885	Q9NYL4	ENSG00000134285	FKBP11	1.03093	FK506-binding protein 11	Membrane	0.01	3	2	non-mt reference	Protein metabolism and modification
495	IPI00005740	Q53Y03	ENSG00000131148	COX4NB	1.02041	Neighbor of COX4	Mitochondrion	0.05	8	2	mt reference	Biological process unclassified
496	IPI00020977	Q96QX2	ENSG00000118523	CTGF	1.02041	Connective tissue growth factor	Others	0.05	2	2	mt reference	Signal transduction
497	IPI00219604	Q02750	ENSG00000169032	MAP2K1	1.02041	Dual specificity mitogen-activated protein kinase kinase 1	Unknown	0	1	1	mt reference	Protein metabolism and modification
498	IPI00555991	Q6LD15	ENSG00000138448	ITGAV	1.02041	Integrin alpha-V	Cytoplasm	0.12	15	6	mt reference	Cell adhesion
499	IPI00005724	Q6FHH6	ENSG00000115365	LANCL1	1.02041	LanC-like protein 1	Cytoplasm	0.11	3	2	non-mt reference	Biological process unclassified
500	IPI00018335	Q5TAR1	ENSG00000102755	FLT1	1.02041	Fms-related tyrosine kinase 1 (Vascular endothelial growth factor/vascular permeability factor receptor) variant	Membrane	0	1	2	non-mt reference	Protein metabolism and modification
501	IPI00057035	Q9NWS7	ENSG00000171103	FLJ20628	1.02041	Putative uncharacterized protein FLJ20628	Unknown	0.01	4	2	non-mt reference	Apoptosis
502	IPI00061267	Q96DX4	ENSG00000159579	RSPRY1	1.02041	RING finger and SPRY domain-containing protein 1	Others	0.03	2	1	non-mt reference	Protein metabolism and modification
503	IPI00329580	Q8NAV8	ENSG00000146197	SCUBE3	1.02041	Signal peptide	Unknown	0	1	1	non-mt reference	Biological process unclassified
504	IPI00299084	Q9H953	ENSG00000109133	TMEM33	1.02041	Transmembrane protein 33	Others	0.02	2	1	non-mt reference	Biological process unclassified
505	IPI00298281	Q6NVY8	ENSG00000135862	LAMC1	1.02041	Laminin subunit gamma-1	Others	0.19	27	10	mt reference	Signal transduction
506	IPI00016621	Q9UFK5	ENSG00000183020	AP2A2	1.02041	AP-2 complex subunit alpha-2	Membrane	0.11	14	7	mt reference	Intracellular protein traffic
507	IPI00019376	Q9UFY9	ENSG00000138758	2010-09-11	1.0101	Septin	Cytoplasm. Nucleus	0	2	2	mt reference	Cell cycle
508	IPI00216184	Q86XZ9	ENSG00000073921	PICALM	1.0101	Phosphatidylinositol-binding clathrin assembly protein	ER/Golgi	0	1	1	mt reference	Intracellular protein traffic
509	IPI00220710	Q9Y305	ENSG00000123130	ACOT9	1.0101	Acyl-coenzyme A thioesterase 9	Mitochondrion	0.23	4	2	mt reference	Lipid, fatty acid and steroid metabolism
510	IPI00019997	Q9NUP9	ENSG00000148943	LIN7C	1.0101	Lin-7 homolog C	Unknown	0.11	4	1	non-mt reference	Cell adhesion
511	IPI00376394	Q5TB38	ENSG00000165661	QSOX2	1.0101	Uncharacterized protein QSOX2	Unknown	0.09	5	2	non-mt reference	Protein metabolism and modification
512	IPI00607872	Q9UM50	ENSG00000124208	UBE2V1	1.0101	Ubiquitin-conjugating enzyme E2 variant 1	Cytoplasm. Nucleus	0	1	1	non-mt reference	Apoptosis
513	IPI00298994	Q9Y490	ENSG00000137076	TLN1	1.0101	Uncharacterized protein TLN1	Membrane	0.04	19	8	mt reference	Cell structure and motility
514	IPI00296535	Q9UJ83	ENSG00000131373	HACL1	1.0101	2-hydroxyacyl-CoA lyase 1	Others	0.05	4	3	mt reference	Other metabolism
515	IPI00013976	Q8TAS6	ENSG00000091136	LAMB1	1.0101	Laminin subunit beta-1	Cytoplasm	0.17	7	2	mt reference	Signal transduction
516	IPI00003833	Q9Y6C9	ENSG00000109919	MTCH2	1.0101	Mitochondrial carrier homolog 2	Mitochondrion	0.22	32	2	mt reference	Transport
517	IPI00003128	Q8WWN0	ENSG00000072682	P4HA2	1	Prolyl 4-hydroxylase subunit alpha-2	ER/Golgi	0.05	3	1	mt reference	Protein metabolism and modification
518	IPI00006957	Q9Y394	ENSG00000100612	DHRS7	1	Dehydrogenase/reductase SDR family member 7	Unknown	0.09	6	3	mt reference	Other metabolism
519	IPI00013957	Q9UIQ2	ENSG00000178537	SLC25A20	1	Mitochondrial carnitine/acylcarnitine carrier protein	Mitochondrion	0.13	7	3	mt reference	Nucleoside, nucleotide and nucleic acid metabolism
520	IPI00306439	Q9P010	ENSG00000075336	C18orf55	1	TIM21-like protein	Mitochondrion	0	1	1	mt reference	Biological process unclassified
521	IPI00376195	Q96BB2	ENSG00000165898	ISCA2	1	Iron-sulfur cluster assembly 2 homolog	Mitochondrion	0.24	3	2	mt reference	Nitrogen metabolism
522	IPI00399089	Q969U1	ENSG00000117899	MESDC2	1	Mesoderm development candidate 2	Unknown	0.09	5	2	non-mt reference	Developmental processes
523	IPI00442274	Q8WVH1	ENSG00000170448	NFXL1	1	NF-X1-type zinc finger protein NFXL1	Membrane	0.24	3	3	mt reference	Nucleoside, nucleotide and nucleic acid metabolism
524	IPI00303280	Q9NZW5	ENSG00000105926	MPP6	1	MAGUK p55 subfamily member 6	Membrane	0.02	2	1	mt reference	Protein targeting and localization
525	IPI00007755	Q9UL25	ENSG00000080371	RAB21	1	KIAA0118 protein	ER/Golgi	0.03	4	3	mt reference	Signal transduction
526	IPI00552690	Q86WJ2	ENSG00000152894	PTPRK	0.990099	Protein tyrosine phosphatase	Others	0	1	1	non-mt reference	Protein metabolism and modification
527	IPI00215995	Q86SW1	ENSG00000005884	ITGA3	0.990099	Integrin alpha-3	Membrane	0.13	10	7	mt reference	Cell adhesion
528	IPI00163384	Q96NR8	ENSG00000139988	RDH12	0.990099	Retinol dehydrogenase 12	Others	0.03	4	1	mt reference	Other metabolism
529	IPI00642256	Q9NUC4	ENSG00000077549	CAPZB	0.980392	Capping protein (Actin filament) muscle Z-line beta	Cytoplasm	0.15	4	1	mt reference	Cell structure and motility
530	IPI00297475	Q9P2X0	ENSG00000179085	DPM3	0.980392	Dolichol-phosphate mannosyltransferase subunit 3	ER/Golgi	0	2	1	non-mt reference	Biological process unclassified
531	IPI00301579	Q53HV6	ENSG00000119655	NPC2	0.980392	Epididymal secretory protein E1	Others	0.05	6	2	non-mt reference	Lipid, fatty acid and steroid metabolism
532	IPI00641449	Q7Z6H7	ENSG00000038358	EDC4	0.980392	Enhancer of mRNA-decapping protein 4	Cytoplasm. Nucleus	0	1	1	non-mt reference	Immunity and defense
533	IPI00646304	Q9BVK5	ENSG00000166794	PPIB	0.980392	Peptidyl-prolyl cis-trans isomerase B	ER/Golgi	0.03	25	6	mt reference	Protein metabolism and modification
534	IPI00215920	Q6FH17	ENSG00000165527	ARF6	0.980392	ADP-ribosylation factor 6	Others	0.12	3	1	mt reference	Intracellular protein traffic
535	IPI00031131	Q9NUB2	ENSG00000101474	C20orf3	0.980392	Adipocyte plasma membrane-associated protein	Membrane	0.05	4	1	non-mt reference	Carbohydrate metabolism
536	IPI00018415	Q99805	ENSG00000125304	TM9SF2	0.980392	Transmembrane 9 superfamily protein member 2	Others	0.07	7	3	non-mt reference	Transport
537	IPI00000877	Q9BST8	ENSG00000149428	HYOU1	0.980392	Hypoxia up-regulated protein 1	Unknown	0.03	29	4	non-mt reference	Protein metabolism and modification
538	IPI00376346	Q9P0E0	ENSG00000122085	MTERFD2	0.970874	mTERF domain-containing protein 2	Unknown	0.08	6	3	mt reference	Biological process unclassified
539	IPI00418169	Q96DD5	ENSG00000182718	ANXA2	0.970874	Putative uncharacterized protein DKFZp686P03159	Others	0.05	10	2	mt reference	Intracellular protein traffic
540	IPI00024012	Q96B74	ENSG00000155760	FZD7	0.970874	Frizzled-7	Membrane	0	1	1	non-mt reference	Biological process unclassified
541	IPI00099463	Q9UN89	ENSG00000166224	SGPL1	0.970874	Sphingosine-1-phosphate lyase 1	ER/Golgi	0	1	1	non-mt reference	Amino acid metabolism
542	IPI00641954	Q9Y3A6	ENSG00000117500	TMED5	0.970874	Transmembrane emp24 protein transport domain containing 5	ER/Golgi	0	2	1	non-mt reference	Intracellular protein traffic
543	IPI00221232	Q9UBI6	ENSG00000172380	GNG12	0.970874	Guanine nucleotide-binding protein G(I)/G(S)/G(O) subunit gamma-12	Membrane	0.03	6	1	mt reference	Signal transduction
544	IPI00166865	Q8N5K1	ENSG00000145354	CISD2	0.970874	Zinc finger CDGSH domain-containing protein 2	ER/Golgi	0.13	7	3	non-mt reference	Biological process unclassified
545	IPI00022793	Q9H3F5	ENSG00000138029	HADHB	0.970874	Trifunctional enzyme subunit beta	Mitochondrion	0.06	28	2	mt reference	Biological process unclassified
546	IPI00003750	Q9H4B5	ENSG00000090674	MCOLN1	0.970874	Mucolipin-1	Membrane	0	1	1	non-mt reference	Intracellular protein traffic
547	IPI00000643	Q6FID0	ENSG00000112208	BAG2	0.970874	BAG family molecular chaperone regulator 2	Unknown	0.05	3	2	mt reference	Apoptosis
548	IPI00029091	O60361	ENSG00000123009	NME2P1	0.961538	Putative nucleoside diphosphate kinase	Unknown	0.05	4	1	mt reference	Nucleoside, nucleotide and nucleic acid metabolism
549	IPI00219738	Q9Y320	ENSG00000198561	CTNND1	0.961538	Catenin delta-1	Cytoplasm. Nucleus	0.18	13	4	mt reference	Signal transduction
550	IPI00619900	Q96CW1	ENSG00000161203	AP2M1	0.961538	AP-2 complex subunit mu-1	Membrane	0.17	4	2	mt reference	Biological process unclassified
551	IPI00514325	Q92643	ENSG00000142892	PIGK	0.961538	Phosphatidylinositol glycan anchor biosynthesis class K	ER/Golgi	0	2	1	non-mt reference	Protein metabolism and modification
552	IPI00219207	Q9Y5U6	ENSG00000115310	RTN4	0.952381	Putative uncharacterized protein RTN4	ER/Golgi	0.1	6	2	mt reference	Intracellular protein traffic
553	IPI00419263	Q9UN55	ENSG00000198721	PECI	0.952381	Peroxisomal 3,2-trans-enoyl-CoA isomerase	Mitochondrion	0.09	4	1	mt reference	Carbohydrate metabolism
554	IPI00479723	Q9UQS6	ENSG00000115414	FN1	0.952381	Fibronectin	ER/Golgi	0.2	3	2	mt reference	Biological process unclassified
555	IPI00646262	Q15738	ENSG00000147383	NSDHL	0.952381	Sterol-4-alpha-carboxylate 3-dehydrogenase	ER/Golgi	0.06	5	2	non-mt reference	Lipid, fatty acid and steroid metabolism
556	IPI00477729	Q9UD31	ENSG00000161533	ACOX1	0.952381	Acyl-coenzyme A oxidase 1	Others	0	1	1	mt reference	Lipid, fatty acid and steroid metabolism
557	IPI00100656	Q9Y6P0	ENSG00000099797	GPSN2	0.952381	Synaptic glycoprotein SC2	ER/Golgi	0.13	6	3	non-mt reference	Biological process unclassified
558	IPI00026496	Q9UNY6	ENSG00000107833	NPM3	0.952381	Nucleoplasmin-3	Nucleus	0	1	1	non-mt reference	Nucleoside, nucleotide and nucleic acid metabolism
559	IPI00003925	Q9UFK3	ENSG00000168291	PDHB	0.952381	Pyruvate dehydrogenase E1 component subunit beta	Mitochondrion	0.2	9	6	mt reference	Carbohydrate metabolism
560	IPI00005126	Q5JV56	ENSG00000125266	EFNB2	0.943396	Ephrin-B2	Membrane	0	2	1	non-mt reference	Biological process unclassified
561	IPI00329600	Q9Y363	ENSG00000143653	SCCPDH	0.943396	Probable saccharopine dehydrogenase	Unknown	0.06	2	2	mt reference	Biological process unclassified
562	IPI00295098	Q9Y5M8	ENSG00000144867	SRPRB	0.943396	Signal recognition particle receptor beta subunit	ER/Golgi	0.09	19	4	non-mt reference	Intracellular protein traffic
563	IPI00411816	Q9Y311	ENSG00000112651	MRPL2	0.934579	Mitochondrial ribosomal protein L2	Mitochondrion	0.09	5	2	mt reference	Protein metabolism and modification
564	IPI00014835	Q86WV4	ENSG00000135972	MRPS9	0.934579	Mitochondrial ribosomal protein S9	Mitochondrion	0.19	8	3	mt reference	Protein metabolism and modification
565	IPI00178744	Q8WUL0	ENSG00000072778	ACADVL	0.934579	Very long-chain specific acyl-CoA dehydrogenase	Mitochondrion	0.08	14	5	mt reference	Lipid, fatty acid and steroid metabolism
566	IPI00021805	Q6LET6	ENSG00000008394	MGST1	0.934579	Microsomal glutathione S-transferase 1	Mitochondrion	0.11	15	6	mt reference	Biological process unclassified
567	IPI00020883	Q9BW72	ENSG00000146066	HIGD2A	0.925926	HIG1 domain family member 2A	Membrane	0.16	4	1	mt reference	Biological process unclassified
568	IPI00154567	Q9H747	ENSG00000006282	SPATA20	0.925926	Spermatogenesis-associated protein 20	Unknown	0.01	2	1	non-mt reference	Biological process unclassified
569	IPI00169283	Q8NHP6	ENSG00000130150	MOSPD2	0.925926	Motile sperm domain-containing protein 2	ER/Golgi	0	1	1	non-mt reference	Developmental processes
570	IPI00218682	Q5VSQ6	ENSG00000122884	P4HA1	0.917431	Prolyl 4-hydroxylase subunit alpha-1	ER/Golgi	0.07	18	3	mt reference	Protein metabolism and modification
571	IPI00410666	Q96GG1	ENSG00000180900	SCRIB	0.917431	Protein LAP4	Cytoplasm	0.06	4	2	mt reference	Immunity and defense
572	IPI00220993	P09543	ENSG00000173786	CNP	0.917431	2',3'-cyclic-nucleotide 3'-phosphodiesterase	Others	0.06	8	5	non-mt reference	Nucleoside, nucleotide and nucleic acid metabolism
573	IPI00217490	Q53EP0	ENSG00000075420	FNDC3B	0.917431	Fibronectin type III domain-containing protein 3B	ER/Golgi	0	1	1	non-mt reference	Biological process unclassified
574	IPI00163381	Q9HC87	ENSG00000117385	LEPRE1	0.917431	Prolyl 3-hydroxylase 1	ER/Golgi	0.08	26	6	mt reference	Signal transduction
575	IPI00016608	Q6FHT8	ENSG00000086598	TMED2	0.917431	RNP24 protein	ER/Golgi	0.01	2	1	non-mt reference	Intracellular protein traffic
576	IPI00001539	Q9BUT6	ENSG00000167315	ACAA2	0.917431	3-ketoacyl-CoA thiolase	Mitochondrion	0.09	35	4	mt reference	Protein metabolism and modification
577	IPI00252979	Q6NVW1	ENSG00000133216	EPHB2	0.909091	Ephrin type-B receptor 2	Membrane	0.13	5	3	non-mt reference	Protein metabolism and modification
578	IPI00293867	Q53Y51	ENSG00000099977	DDT	0.909091	D-dopachrome decarboxylase	Cytoplasm	0	2	1	non-mt reference	Immunity and defense
579	IPI00551062	Q9P0F2	ENSG00000137161	TNRC5	0.909091	FLJ00338 protein	Others	0.05	8	3	non-mt reference	Biological process unclassified
580	IPI00043598	Q96ND2	ENSG00000166130	IKIP	0.909091	CDNA FLJ31051 fis	ER/Golgi	0.01	3	2	non-mt reference	Biological process unclassified
581	IPI00026824	Q6IBP2	ENSG00000103415	HMOX2	0.909091	Heme oxygenase 2	ER/Golgi	0.05	4	2	mt reference	Coenzyme and prosthetic group metabolism
582	IPI00016786	Q9UJM1	ENSG00000070831	CDC42	0.909091	Cell division control protein 42 homolog	Membrane	0	1	2	mt reference	Signal transduction
583	IPI00013452	Q86X73	ENSG00000136628	EPRS	0.909091	EPRS protein	Cytoplasm	0.29	2	2	mt reference	Protein metabolism and modification
584	IPI00304071	Q9H7G2	ENSG00000167107	ACSF2	0.900901	Putative uncharacterized protein FLJ20920	Mitochondrion	0.02	2	2	mt reference	Lipid, fatty acid and steroid metabolism
585	IPI00334775	Q9NTK6	ENSG00000096384	HSP90AB1	0.900901	Heat shock protein HSP 90-beta	Cytoplasm	0.06	3	2	mt reference	Protein metabolism and modification
586	IPI00306369	Q08J23	ENSG00000037474	NSUN2	0.900901	tRNA (cytosine-5-)-methyltransferase NSUN2	Cytoplasm. Nucleus	0.04	3	3	non-mt reference	Nucleoside, nucleotide and nucleic acid metabolism
587	IPI00017292	Q9H391	ENSG00000168036	CTNNB1	0.900901	Catenin beta-1	Cytoplasm. Nucleus	0.21	11	5	mt reference	Signal transduction
588	IPI00010845	Q53G17	ENSG00000110717	NDUFS8	0.900901	NADH dehydrogenase [ubiquinone] iron-sulfur protein 8	Mitochondrion	0.22	3	1	mt reference	Electron transport
589	IPI00009329	Q9UJ40	ENSG00000152818	UTRN	0.900901	Utrophin	Others	0.17	2	2	mt reference	Developmental processes
590	IPI00023138	Q5U0M8	ENSG00000169750	RAC3	0.892857	Ras-related C3 botulinum toxin substrate 3	Cytoplasm	0.07	10	5	mt reference	Signal transduction
591	IPI00043564	Q96NB2	ENSG00000156398	SFXN2	0.892857	Sideroflexin 2	Mitochondrion	0	1	1	mt reference	Transport
592	IPI00554737	Q96DH3	ENSG00000105568	PPP2R1A	0.892857	Serine/threonine-protein phosphatase 2A 65 kDa regulatory subunit A alpha isoform	Mitochondrion	0	1	1	mt reference	Biological process unclassified
593	IPI00440493	Q9BTV8	ENSG00000152234	ATP5A1	0.892857	ATP synthase subunit alpha	Mitochondrion	0	1	1	mt reference	Biological process unclassified
594	IPI00306301	Q9UNV7	ENSG00000131828	PDHA1	0.892857	Pyruvate dehydrogenase (Lipoamide) alpha 1 variant	Mitochondrion	0.17	22	6	mt reference	Carbohydrate metabolism
595	IPI00219097	Q5U072	ENSG00000164104	HMGB2	0.892857	High mobility group protein B2	Cytoplasm. Nucleus	0.16	5	2	mt reference	Nucleoside, nucleotide and nucleic acid metabolism
596	IPI00030847	Q9UHW8	ENSG00000077147	TM9SF3	0.892857	SM-11044 binding protein	Membrane	0.07	14	5	non-mt reference	Transport
597	IPI00025874	Q96HX3	ENSG00000163902	RPN1	0.892857	Ribophorin I variant	ER/Golgi	0.19	23	4	mt reference	Protein metabolism and modification
598	IPI00062003	Q96FG8	ENSG00000075239	ACAT1	0.884956	ACAT1 protein	Mitochondrion	0.01	4	1	mt reference	Protein metabolism and modification
599	IPI00396547	Q5T1P5	ENSG00000121940	CLCC1	0.884956	Chloride channel CLIC-like protein 1	Unknown	0.18	3	2	mt reference	Biological process unclassified
600	IPI00016915	Q53YE6	ENSG00000163453	IGFBP7	0.884956	Insulin-like growth factor-binding protein 7	Others	0.01	2	1	non-mt reference	Cell proliferation and differentiation
601	IPI00386755	Q9UKV6	ENSG00000197930	ERO1L	0.884956	ERO1-like protein alpha	ER/Golgi	0.05	36	6	non-mt reference	Protein metabolism and modification
602	IPI00024911	Q6FHT4	ENSG00000089248	ERP29	0.884956	Endoplasmic reticulum protein ERp29	ER/Golgi	0.05	4	1	mt reference	Intracellular protein traffic
603	IPI00017331	Q9NWM8	ENSG00000106080	FKBP14	0.884956	FK506-binding protein 14	ER/Golgi	0	2	1	non-mt reference	Protein metabolism and modification
604	IPI00396321	Q9P189	ENSG00000108829	LRRC59	0.884956	Leucine-rich repeat-containing protein 59	ER/Golgi	0.09	29	4	mt reference	Immunity and defense
605	IPI00010427	Q9BV81	ENSG00000127774	TMEM93	0.877193	Transmembrane protein 93	Membrane	0.03	4	1	non-mt reference	Biological process unclassified
606	IPI00414980	Q7Z6L5	ENSG00000128641	MYO1B	0.877193	Myosin-Ib	Others	0.22	6	4	non-mt reference	Intracellular protein traffic
607	IPI00784029	O15383	ENSG00000109854	HTATIP2	0.877193	Oxidoreductase HTATIP2	Cytoplasm. Nucleus	0	1	1	non-mt reference	Biological process unclassified
608	IPI00027230	Q96GW1	ENSG00000166598	HSP90B1	0.877193	Endoplasmin	ER/Golgi	0.09	17	3	mt reference	Protein metabolism and modification
609	IPI00003482	Q93085	ENSG00000104325	DECR1	0.877193	2,4-dienoyl-CoA reductase	Mitochondrion	0.05	5	3	mt reference	Other metabolism
610	IPI00386258	Q9Y374	ENSG00000137409	MTCH1	0.869565	Mitochondrial carrier homolog 1	Mitochondrion	0.07	10	2	mt reference	Transport
611	IPI00003802	Q49A69	ENSG00000112893	MAN2A1	0.869565	Alpha-mannosidase 2	ER/Golgi	0	1	1	non-mt reference	Carbohydrate metabolism
612	IPI00183695	Q6FGE5	ENSG00000197747	S100A10	0.869565	S100A10 protein	Unknown	0.02	2	1	mt reference	Developmental processes
613	IPI00171626	Q9GZW6	ENSG00000153395	AYTL2	0.869565	1-acylglycerophosphocholine O-acyltransferase 1	ER/Golgi	0.13	9	2	non-mt reference	Other metabolism
614	IPI00019472	Q9UNP2	ENSG00000105281	SLC1A5	0.869565	Neutral amino acid transporter B(0)	Others	0.09	9	2	non-mt reference	Amino acid metabolism
615	IPI00003766	Q9H001	ENSG00000105755	ETHE1	0.862069	ETHE1 protein	Mitochondrion. Cytoplasm. Nucleus	0.07	9	4	mt reference	Other metabolism
616	IPI00158627	Q9BW14	ENSG00000121057	AKAP1	0.862069	A kinase anchor protein 1	Mitochondrion	0.21	14	3	mt reference	Signal transduction
617	IPI00414717	Q92896	ENSG00000090863	GLG1	0.862069	Golgi apparatus protein 1	ER/Golgi	0.22	38	18	non-mt reference	Cell adhesion
618	IPI00031522	Q9UQC5	ENSG00000084754	HADHA	0.862069	Trifunctional enzyme subunit alpha	Mitochondrion	0.14	55	8	mt reference	Carbohydrate metabolism
619	IPI00456630	Q96N25	ENSG00000102531	FNDC3A	0.862069	Fibronectin type-III domain-containing protein 3a	Membrane	0	3	2	mt reference	Biological process unclassified
620	IPI00298308	Q8N922	ENSG00000136010	ALDH1L2	0.854701	ALDH1L2 protein	Cytoplasm	0.1	3	2	mt reference	Other metabolism
621	IPI00470361	Q9NVA5	ENSG00000183853	KIRREL	0.854701	Kin of IRRE-like protein 1	Membrane	0.01	2	1	non-mt reference	Apoptosis
622	IPI00297492	Q8WUB4	ENSG00000134910	STT3A	0.854701	Transmembrane protein	ER/Golgi	0.03	3	2	mt reference	Protein metabolism and modification
623	IPI00003362	Q9UK02	ENSG00000044574	HSPA5	0.854701	78 kDa glucose-regulated protein	ER/Golgi	0.05	6	1	mt reference	Protein metabolism and modification
624	IPI00006615	Q9H8Y0	ENSG00000162129	CLPB	0.847458	Caseinolytic peptidase B protein homolog	Unknown	0.02	10	4	mt reference	Intracellular protein traffic
625	IPI00021106	Q9Y2C8	ENSG00000157036	ENDOGL1	0.847458	Endonuclease G-like 1	Unknown	0.01	2	1	mt reference	Apoptosis
626	IPI00025341	Q9BRZ4	ENSG00000161267	BDH1	0.847458	D-beta-hydroxybutyrate dehydrogenase	Mitochondrion	0.11	14	4	mt reference	Other metabolism
627	IPI00015911	Q8WTS4	ENSG00000091140	DLD	0.847458	Dihydrolipoyl dehydrogenase	Mitochondrion	0.05	20	2	mt reference	Electron transport
628	IPI00158296	Q8N3E4	ENSG00000102763	KIAA0564	0.840336	KIAA0564 protein	Others	0.02	3	2	mt reference	Biological process unclassified
629	IPI00019004	Q99442	ENSG00000008952	TLOC1	0.840336	TLOC1 protein	ER/Golgi	0.04	6	2	non-mt reference	Biological process unclassified
630	IPI00157215	Q9BSF4	ENSG00000142444	C19orf52	0.840336	Uncharacterized protein C19orf52	Unknown	0.26	4	3	non-mt reference	Biological process unclassified
631	IPI00419579	Q9HC04	ENSG00000119004	CYP20A1	0.840336	Putative uncharacterized protein CYP20A1	Unknown	0.01	2	1	non-mt reference	Lipid, fatty acid and steroid metabolism
632	IPI00003813	Q6MZK6	ENSG00000182985	CADM1	0.833333	Cell adhesion molecule 1	Unknown	0.1	4	1	non-mt reference	Biological process unclassified
633	IPI00642041	Q8TE79	ENSG00000165644	COMTD1	0.826446	Catechol-O-methyltransferase domain-containing protein 1	Membrane	0.26	6	2	mt reference	Neuronal activities
634	IPI00172656	Q9BVM7	ENSG00000113194	UBXD8	0.826446	UBX domain-containing protein 8	Cytoplasm	0.12	13	4	non-mt reference	Biological process unclassified
635	IPI00007188	Q6NVC0	ENSG00000005022	SLC25A5	0.826446	ADP/ATP translocase 2	Mitochondrion	0	1	4	mt reference	Nucleoside, nucleotide and nucleic acid metabolism
636	IPI00002230	Q9P2I4	ENSG00000144959	AADACL1	0.826446	Arylacetamide deacetylase-like 1	Membrane	0	1	1	non-mt reference	Biological process unclassified
637	IPI00012728	Q8TA99	ENSG00000151726	ACSL1	0.819672	Long-chain-fatty-acid--CoA ligase 1	Mitochondrion	0.14	6	3	mt reference	Lipid, fatty acid and steroid metabolism
638	IPI00168112	Q8NAE0	ENSG00000177225	PDDC1	0.819672	Parkinson disease 7 domain-containing protein 1	Others	0	1	1	non-mt reference	Biological process unclassified
639	IPI00015602	Q6P0M2	ENSG00000154174	TOMM70A	0.819672	Translocase of outer mitochondrial membrane 70 homolog A	Mitochondrion	0.1	68	12	mt reference	Biological process unclassified
640	IPI00009922	Q9GZT3	ENSG00000119705	C14orf156	0.819672	SRA stem-loop-interacting RNA-binding protein	Mitochondrion. Nucleus	0.19	7	2	mt reference	Biological process unclassified
641	IPI00382470	Q9BVQ5	ENSG00000080824	HSP90AA1	0.813008	Heat shock protein HSP 90-alpha	Cytoplasm	0.24	9	5	mt reference	Protein metabolism and modification
642	IPI00554589	Q8TD50	ENSG00000066926	FECH	0.813008	CDNA FLJ35097 fis	Mitochondrion	0.19	10	3	mt reference	Coenzyme and prosthetic group metabolism
643	IPI00004969	Q6PG41	ENSG00000178694	NSUN3	0.813008	Putative methyltransferase NSUN3	Unknown	0	1	1	non-mt reference	Nucleoside, nucleotide and nucleic acid metabolism
644	IPI00514622	Q96E78	ENSG00000137040	RANBP6	0.813008	Ran-binding protein 6	Cytoplasm. Nucleus	0.03	2	1	non-mt reference	Biological process unclassified
645	IPI00294834	Q9Y4J0	ENSG00000198363	ASPH	0.813008	Aspartyl/asparaginyl beta-hydroxylase	ER/Golgi	0.09	8	3	non-mt reference	Protein metabolism and modification
646	IPI00290544	Q8TB36	ENSG00000104381	GDAP1	0.813008	Ganglioside-induced differentiation-associated protein 1	Cytoplasm	0	2	1	non-mt reference	Signal transduction
647	IPI00183603	Q9P1R4	ENSG00000198856	DC2	0.806452	DC2	Membrane	0.06	6	1	mt reference	Biological process unclassified
648	IPI00394808	Q6PCB8	ENSG00000170571	EMB	0.806452	Embigin	Membrane	0	2	1	non-mt reference	Signal transduction
649	IPI00384517	Q9H9M2	ENSG00000151413	NUBPL	0.806452	Nucleotide-binding protein-like	Unknown	0	1	1	mt reference	Protein metabolism and modification
650	IPI00339385	Q9Y391	ENSG00000072042	RDH11	0.806452	Retinol dehydrogenase 11	ER/Golgi	0.13	5	1	mt reference	Other metabolism
651	IPI00166079	Q8N0U8	ENSG00000196715	VKORC1L1	0.806452	Vitamin K epoxide reductase complex subunit 1-like protein 1	Membrane	0.05	6	1	non-mt reference	Coenzyme and prosthetic group metabolism
652	IPI00009456	Q96B60	ENSG00000135318	NT5E	0.806452	5'-nucleotidase	Membrane	0.07	2	2	mt reference	Nucleoside, nucleotide and nucleic acid metabolism
653	IPI00009294	Q9NZV1	ENSG00000150938	CRIM1	0.806452	Cysteine-rich motor neuron 1 protein	Others	0.01	3	2	non-mt reference	Developmental processes
654	IPI00181231	Q597H0	ENSG00000132300	PTCD3	0.806452	Pentatricopeptide repeat-containing protein 3	Mitochondrion	0.07	7	2	mt reference	Biological process unclassified
655	IPI00220766	Q96J41	ENSG00000124767	GLO1	0.8	Lactoylglutathione lyase	Cytoplasm	0.01	2	1	mt reference	Other metabolism
656	IPI00465432	Q5JPE7	ENSG00000185164	NOMO2	0.8	Nodal modulator 2	ER/Golgi	0.09	11	5	non-mt reference	Biological process unclassified
657	IPI00020332	Q6FHY8	ENSG00000081181	ARG2	0.8	Arginase-2	Mitochondrion	0.18	7	4	mt reference	Amino acid metabolism
658	IPI00033486	Q9UK94	ENSG00000136480	POLG2	0.793651	DNA polymerase subunit gamma-2	Mitochondrion	0.1	3	1	mt reference	Protein metabolism and modification
659	IPI00551022	Q9H5G0	ENSG00000063241	ISOC2	0.793651	Isochorismatase domain-containing protein 2	Mitochondrion	0.02	3	1	mt reference	Other metabolism
660	IPI00374044	Q5VUE5	ENSG00000203724	C1orf53	0.793651	Uncharacterized protein C1orf53	Unknown	0	1	1	non-mt reference	Protein metabolism and modification
661	IPI00218466	Q9Y2R3	ENSG00000058262	SEC61A1	0.793651	Protein transport protein Sec61 subunit alpha isoform 1	ER/Golgi	0.18	10	3	mt reference	Intracellular protein traffic
662	IPI00165092	Q9Y2Z4	ENSG00000139131	YARS2	0.793651	Tyrosyl-tRNA synthetase	Mitochondrion	0.07	10	3	mt reference	Protein metabolism and modification
663	IPI00064742	Q96KR4	ENSG00000185621	LMLN	0.793651	Leishmanolysin-like peptidase	Cytoplasm	0	1	1	non-mt reference	Protein metabolism and modification
664	IPI00003985	Q9Y276	ENSG00000074582	BCS1L	0.793651	Mitochondrial chaperone BCS1	Mitochondrion	0.04	3	1	mt reference	Protein metabolism and modification
665	IPI00032875	Q7Z347	ENSG00000171503	ETFDH	0.787402	Electron transfer flavoprotein-ubiquinone oxidoreductase	Mitochondrion	0.09	3	2	mt reference	Electron transport
666	IPI00218112	Q92947	ENSG00000105607	GCDH	0.787402	Glutaryl-CoA dehydrogenase	Mitochondrion	0.1	7	2	mt reference	Lipid, fatty acid and steroid metabolism
667	IPI00479877	Q9NZT7	ENSG00000143149	ALDH9A1	0.787402	4-trimethylaminobutyraldehyde dehydrogenase	Cytoplasm	0.11	10	4	mt reference	Other metabolism
668	IPI00013897	Q92650	ENSG00000137845	ADAM10	0.787402	ADAM 10	ER/Golgi	0.12	11	5	non-mt reference	Protein metabolism and modification
669	IPI00100460	Q9NVT8	ENSG00000117593	DARS2	0.787402	CDNA FLJ12692 fis	Cytoplasm	0.08	31	8	mt reference	Protein metabolism and modification
670	IPI00022442	Q9UNV1	ENSG00000004779	NDUFAB1	0.787402	Acyl carrier protein	Mitochondrion	0.15	41	2	mt reference	Lipid, fatty acid and steroid metabolism
671	IPI00021985	Q9NUA3	ENSG00000101337	TM9SF4	0.787402	Transmembrane 9 superfamily protein member 4	Membrane	0.01	2	2	non-mt reference	Transport
672	IPI00009950	Q53HH1	ENSG00000169223	LMAN2	0.787402	Vesicular integral-membrane protein VIP36	ER/Golgi	0.09	5	1	non-mt reference	Intracellular protein traffic
673	IPI00003004	Q9H936	ENSG00000177542	SLC25A22	0.787402	Mitochondrial glutamate carrier 1	Mitochondrion	0.12	17	2	mt reference	Nucleoside, nucleotide and nucleic acid metabolism
674	IPI00006952	Q9Y392	ENSG00000147592	LACTB2	0.78125	Lactamase beta-2	Unknown	0.02	2	1	mt reference	Immunity and defense
675	IPI00216008	Q96PQ2	ENSG00000160211	G6PD	0.78125	Glucose-6-phosphate 1-dehydrogenase	Cytoplasm	0.32	2	2	mt reference	Carbohydrate metabolism
676	IPI00430781	Q6P2Q7	ENSG00000177021	LRRC24	0.78125	MGC70857 protein	Membrane	0.05	3	3	mt reference	Biological process unclassified
677	IPI00641719	Q9UNZ1	ENSG00000148248	SURF4	0.78125	Surfeit 4	ER/Golgi	0.02	4	1	non-mt reference	Intracellular protein traffic
678	IPI00297084	Q9BUI2	ENSG00000117242	DDOST	0.78125	Dolichyl-diphosphooligosaccharide--protein glycosyltransferase 48 kDa subunit	ER/Golgi	0	1	1	mt reference	Protein metabolism and modification
679	IPI00640276	Q8NAX8	ENSG00000165487	EFHA1	0.78125	EF-hand domain-containing family member A1	Unknown	0	1	1	mt reference	Biological process unclassified
680	IPI00177940	Q9HBH5	ENSG00000185013	NT5C1B	0.78125	Putative uncharacterized protein RDH14	Cytoplasm	0.04	2	1	mt reference	Other metabolism
681	IPI00001538	Q9Y5J6	ENSG00000132286	FXC1	0.775194	Mitochondrial import inner membrane translocase subunit Tim9 B	Mitochondrion	0.13	15	3	mt reference	Intracellular protein traffic
682	IPI00335589	Q9NVQ5	ENSG00000171861	RNMTL1	0.775194	RNA methyltransferase-like protein 1	Unknown	0.08	5	3	mt reference	Biological process unclassified
683	IPI00291751	Q658V9	ENSG00000162972	C2orf47	0.775194	Uncharacterized protein C2orf47	Mitochondrion	0.11	4	3	mt reference	Biological process unclassified
684	IPI00058192	Q9H488	ENSG00000101346	POFUT1	0.775194	GDP-fucose protein O-fucosyltransferase 1	ER/Golgi	0.05	12	3	non-mt reference	Biological process unclassified
685	IPI00014230	Q9NNY8	ENSG00000108561	C1QBP	0.775194	Complement component 1 Q subcomponent-binding protein	Mitochondrion	0.13	176	11	mt reference	Immunity and defense
686	IPI00004656	Q9UM88	ENSG00000166710	B2M	0.775194	Beta-2-microglobulin	Others	0.22	6	3	mt reference	Immunity and defense
687	IPI00019326	Q53YD6	ENSG00000137714	FDX1	0.769231	Adrenodoxin	Mitochondrion	0	2	1	mt reference	Lipid, fatty acid and steroid metabolism
688	IPI00639812	Q6ICN4	ENSG00000143198	MGST3	0.769231	Microsomal glutathione S-transferase 3 variant	ER/Golgi	0.05	4	2	mt reference	Protein metabolism and modification
689	IPI00024993	Q96H54	ENSG00000127884	ECHS1	0.769231	Enoyl-CoA hydratase	Mitochondrion	0.09	61	5	mt reference	Carbohydrate metabolism
690	IPI00007183	Q4ZG30	ENSG00000119787	ATL2	0.769231	Atlastin-2	Membrane	0.11	2	2	non-mt reference	Biological process unclassified
691	IPI00000948	Q9Y4P3	ENSG00000106638	TBL2	0.763359	CDNA FLJ90138 fis	Mitochondrion	0.14	8	5	mt reference	Biological process unclassified
692	IPI00013279	Q9BUK0	ENSG00000170791	CHCHD7	0.763359	Coiled-coil-helix-coiled-coil-helix domain-containing protein 7	Unknown	0.26	4	2	mt reference	Biological process unclassified
693	IPI00411522	Q9H9W6	ENSG00000133943	C14orf159	0.763359	UPF0317 protein C14orf159	Mitochondrion	0.06	2	2	mt reference	Biological process unclassified
694	IPI00465290	Q9UMU8	ENSG00000007923	DNAJC11	0.763359	DnaJ homolog subfamily C member 11	Unknown	0.08	8	4	mt reference	Biological process unclassified
695	IPI00514106	Q5T972	ENSG00000161904	LEMD2	0.763359	LEM domain-containing protein 2	Nucleus	0.04	4	2	non-mt reference	Biological process unclassified
696	IPI00414973	Q9H4J2	ENSG00000185019	UBOX5	0.763359	FAST kinase domain-containing protein 5	Nucleus	0.18	9	3	mt reference	Biological process unclassified
697	IPI00013508	Q9BTN1	ENSG00000072110	ACTN1	0.763359	Alpha-actinin-1	Cytoplasm	0.07	5	2	mt reference	Cell structure and motility
698	IPI00513770	Q6FI81	ENSG00000005194	CIAPIN1	0.763359	Anamorsin	Cytoplasm	0.01	2	1	non-mt reference	Biological process unclassified
699	IPI00010415	Q9Y540	ENSG00000097021	ACOT7	0.757576	Cytosolic acyl coenzyme A thioester hydrolase	Mitochondrion. Cytoplasm	0	3	2	mt reference	Lipid, fatty acid and steroid metabolism
700	IPI00012451	Q9HAV0	ENSG00000114450	GNB4	0.757576	Guanine nucleotide-binding protein subunit beta-4	Unknown	0.1	3	3	mt reference	Signal transduction
701	IPI00028376	Q6IRW6	ENSG00000126953	TIMM8A	0.757576	Mitochondrial import inner membrane translocase subunit Tim8 A	Mitochondrion	0.13	3	1	mt reference	Protein targeting and localization
702	IPI00031357	Q9H2U8	ENSG00000143224	PPOX	0.757576	Protoporphyrinogen oxidase	Mitochondrion	0.02	3	1	mt reference	Coenzyme and prosthetic group metabolism
703	IPI00553006	Q9UFT1	ENSG00000162396	PARS2	0.757576	Probable prolyl-tRNA synthetase	Mitochondrion	0.04	4	3	mt reference	Nucleoside, nucleotide and nucleic acid metabolism
704	IPI00295774	Q9UP85	ENSG00000089057	SLC23A2	0.757576	Solute carrier family 23 member 2	Membrane	0	2	1	non-mt reference	Coenzyme and prosthetic group metabolism
705	IPI00334513	Q9Y405	ENSG00000129103	SUMF2	0.757576	Sulfatase-modifying factor 2	ER/Golgi	0.01	4	1	non-mt reference	Biological process unclassified
706	IPI00153023	Q96ER9	ENSG00000164051	CCDC51	0.757576	Coiled-coil domain-containing protein 51	Membrane	0.18	8	3	mt reference	Biological process unclassified
707	IPI00005775	Q69YJ9	ENSG00000134255	CEPT1	0.757576	Choline/ethanolaminephosphotransferase 1	ER/Golgi. Nucleus	0.01	2	1	non-mt reference	Lipid, fatty acid and steroid metabolism
708	IPI00000077	Q6FHD4	ENSG00000171865	RNASEH1	0.75188	Ribonuclease H1	Cytoplasm	0.01	4	1	mt reference	Nucleoside, nucleotide and nucleic acid metabolism
709	IPI00000477	Q9P1D4	ENSG00000163466	ARPC2	0.75188	PNAS-139	Cytoplasm	0.01	2	1	mt reference	Biological process unclassified
710	IPI00007266	Q5JAM2	ENSG00000023330	ALAS1	0.75188	5-aminolevulinate synthase	Mitochondrion	0.03	3	1	mt reference	Coenzyme and prosthetic group metabolism
711	IPI00166483	Q8N2U0	ENSG00000205544	C17orf61	0.75188	UPF0451 protein C17orf61	Membrane	0.01	2	1	non-mt reference	Biological process unclassified
712	IPI00299219	Q9UID7	ENSG00000142871	CYR61	0.75188	Protein CYR61	Others	0.11	5	4	non-mt reference	Cell cycle
713	IPI00384280	Q9UHG3	ENSG00000116005	PCYOX1	0.75188	Prenylcysteine oxidase 1	Others	0.1	2	1	non-mt reference	Apoptosis
714	IPI00024919	Q96HK4	ENSG00000165672	PRDX3	0.75188	Thioredoxin-dependent peroxide reductase	Mitochondrion	0.17	21	5	mt reference	Immunity and defense
715	IPI00328391	Q9UJ28	ENSG00000109586	GALNT7	0.75188	N-acetylgalactosaminyltransferase 7	ER/Golgi	0.01	3	2	non-mt reference	Carbohydrate metabolism
716	IPI00375015	Q96Q81	ENSG00000128951	DUT	0.746269	Deoxyuridine 5'-triphosphate nucleotidohydrolase	Mitochondrion	0.15	7	3	mt reference	Nucleoside, nucleotide and nucleic acid metabolism
717	IPI00383160	Q99766	ENSG00000125375	ATP5S	0.746269	ATP synthase coupling factor B-like 1	Mitochondrion	0.01	2	1	mt reference	Transport
718	IPI00445227	Q6ZTR2	ENSG00000076706	MCAM	0.746269	Cell surface glycoprotein MUC18	ER/Golgi. Nucleus	0.07	5	2	non-mt reference	Cell adhesion
719	IPI00293564	Q96FP8	ENSG00000117305	HMGCL	0.746269	Hydroxymethylglutaryl-CoA lyase	Mitochondrion	0.03	3	2	mt reference	Lipid, fatty acid and steroid metabolism
720	IPI00031804	Q9Y277	ENSG00000078668	VDAC3	0.746269	Voltage-dependent anion-selective channel protein 3	Mitochondrion	0.12	47	4	mt reference	Transport
721	IPI00412274	Q9NWQ2	ENSG00000171109	MFN1	0.740741	Mitofusin-1	Mitochondrion. Cytoplasm	0.17	9	4	mt reference	Intracellular protein traffic
722	IPI00014572	Q6QE20	ENSG00000113140	SPARC	0.740741	SPARC protein	Unknown	0.16	11	4	non-mt reference	Biological process unclassified
723	IPI00215967	Q9NU62	ENSG00000112763	BTN2A1	0.740741	Butyrophilin subfamily 2 member A1	Membrane	0.1	3	2	non-mt reference	Developmental processes
724	IPI00062298	Q5TGZ0	ENSG00000173436	C1orf151	0.735294	UPF0327 protein C1orf151	Membrane	0.06	10	2	mt reference	Biological process unclassified
725	IPI00299402	Q16705	ENSG00000173599	PC	0.735294	Pyruvate carboxylase	Mitochondrion	0.07	4	2	mt reference	Carbohydrate metabolism
726	IPI00328361	Q9NP81	ENSG00000104835	SARS2	0.735294	Seryl-tRNA synthetase	Mitochondrion	0.24	18	1	mt reference	Protein metabolism and modification
727	IPI00418414	Q9NZJ6	ENSG00000132423	COQ3	0.735294	Hexaprenyldihydroxybenzoate methyltransferase	Mitochondrion	0.04	2	1	mt reference	Coenzyme and prosthetic group metabolism
728	IPI00375600	Q6Y288	ENSG00000187676	B3GALTL	0.735294	Beta-1,3-glucosyltransferase	ER/Golgi	0	1	1	non-mt reference	Biological process unclassified
729	IPI00395568	Q9BRU0	ENSG00000156531	PHF6	0.735294	PHD finger protein 6	Nucleus	0	1	1	non-mt reference	Nucleoside, nucleotide and nucleic acid metabolism
730	IPI00514207	Q5T352	ENSG00000101019	C20orf44	0.735294	Ubiquinol-cytochrome c reductase complex chaperone CBP3 homolog	Unknown	0.03	3	8	mt reference	Biological process unclassified
731	IPI00296099	Q7KYY3	ENSG00000137801	THBS1	0.735294	Thrombospondin 1 variant	Others	0.13	4	3	mt reference	Immunity and defense
732	IPI00106506	Q96HQ7	ENSG00000130159	ECSIT	0.735294	Evolutionarily conserved signaling intermediate in Toll pathway	Mitochondrion. Cytoplasm. Nucleus	0	1	1	mt reference	Immunity and defense
733	IPI00619903	Q9NYU2	ENSG00000136731	UGCGL1	0.729927	Putative uncharacterized protein UGCGL1	ER/Golgi	0	1	1	non-mt reference	Protein metabolism and modification
734	IPI00456750	Q9NT35	ENSG00000136830	FAM129B	0.729927	Niban-like protein	Unknown	0	1	1	mt reference	Oncogenesis
735	IPI00018600	Q9H6K4	ENSG00000125741	OPA3	0.729927	Optic atrophy 3 protein	Mitochondrion	0.14	3	1	mt reference	Sensory perception
736	IPI00071703	Q9H6Z1	ENSG00000164347	GFM2	0.724638	Elongation factor G 2	Mitochondrion	0.05	4	3	mt reference	Protein metabolism and modification
737	IPI00450347	Q8N2F7	ENSG00000176715	ACSF3	0.724638	LOC197322 protein	Unknown	0.23	3	3	mt reference	Lipid, fatty acid and steroid metabolism
738	IPI00016763	O43824	ENSG00000178605	GTPBP6	0.724638	Putative GTP-binding protein 6	Others	0	1	1	non-mt reference	Biological process unclassified
739	IPI00455531	#N/A	ENSG00000172974	VDAC2	0.724638	Voltage-dependent anion-selective channel protein 2	Unknown	0.17	66	7	non-mt reference	Transport
740	IPI00395887	Q9Y4T6	ENSG00000139921	TXNDC1	0.724638	Thioredoxin domain-containing protein 1	ER/Golgi	0.05	10	1	non-mt reference	Protein metabolism and modification
741	IPI00337494	Q9P129	ENSG00000085491	SLC25A24	0.724638	Solute carrier family 25 member 24.	Mitochondrion	0.09	12	2	mt reference	Nucleoside, nucleotide and nucleic acid metabolism
742	IPI00219897	Q8TAF6	ENSG00000068366	ACSL4	0.724638	Long-chain-fatty-acid--CoA ligase 4	Mitochondrion	0.26	7	5	mt reference	Lipid, fatty acid and steroid metabolism
743	IPI00747624	Q9UQE0	ENSG00000071127	WDR1	0.724638	WD repeat-containing protein 1	Cytoplasm	0.08	6	3	mt reference	Biological process unclassified
744	IPI00029264	Q8TBT6	ENSG00000179091	CYC1	0.724638	Cytochrome c1	Mitochondrion	0.14	39	4	mt reference	Electron transport
745	IPI00299404	Q9UJL1	ENSG00000196878	LAMB3	0.719424	Laminin subunit beta-3	Others	0	1	1	mt reference	Signal transduction
746	IPI00604527	Q9H9V2	ENSG00000143374	TARS2	0.719424	Threonyl-tRNA synthetase	Mitochondrion	0.09	7	4	mt reference	Nucleoside, nucleotide and nucleic acid metabolism
747	IPI00656071	Q9H370	ENSG00000105197	TIMM50	0.719424	TIM50L	Mitochondrion	0.07	6	3	mt reference	Biological process unclassified
748	IPI00014482	Q9ULA7	ENSG00000100601	ALKBH1	0.719424	Alkylated DNA repair protein alkB homolog 1	Unknown	0	2	4	non-mt reference	Nucleoside, nucleotide and nucleic acid metabolism
749	IPI00472058	Q9NX14	ENSG00000147123	NDUFB11	0.719424	NADH dehydrogenase [ubiquinone] 1 beta subcomplex subunit 11	Mitochondrion	0.09	10	2	mt reference	Biological process unclassified
750	IPI00023406	Q68D50	ENSG00000004961	HCCS	0.714286	Cytochrome c-type heme lyase	Mitochondrion	0.23	9	3	mt reference	Protein metabolism and modification
751	IPI00291755	Q9UFP3	ENSG00000132182	NUP210	0.714286	Nuclear pore membrane glycoprotein 210	Nucleus	0.1	3	2	mt reference	Intracellular protein traffic
752	IPI00221234	Q9BUL4	ENSG00000164904	ALDH7A1	0.714286	Alpha-aminoadipic semialdehyde dehydrogenase	Unknown	0.08	7	4	mt reference	Other metabolism
753	IPI00022334	Q9UD03	ENSG00000065154	OAT	0.714286	Ornithine aminotransferase	Mitochondrion	0.05	15	3	mt reference	Amino acid metabolism
754	IPI00021338	Q9HAN0	ENSG00000150768	DLAT	0.714286	Dihydrolipoyllysine-residue acetyltransferase component of pyruvate dehydrogenase complex	Mitochondrion	0.13	45	7	mt reference	Carbohydrate metabolism
755	IPI00007084	Q9UNI7	ENSG00000004864	SLC25A13	0.714286	Calcium-binding mitochondrial carrier protein Aralar2	Mitochondrion	0.05	9	6	mt reference	Nucleoside, nucleotide and nucleic acid metabolism
756	IPI00002790	Q3ZCU6	ENSG00000071537	SEL1L	0.714286	SEL1L protein	Unknown	0	2	1	non-mt reference	Miscellaneous
757	IPI00328748	Q96IS4	ENSG00000145050	ARMET	0.70922	Protein ARMET	Unknown	0.21	38	6	non-mt reference	Biological process unclassified
758	IPI00172591	Q9NRX2	ENSG00000158042	MRPL17	0.70922	39S ribosomal protein L17	Mitochondrion	0.06	9	1	mt reference	Protein metabolism and modification
759	IPI00019640	Q99986	ENSG00000100749	VRK1	0.70922	Serine/threonine-protein kinase VRK1	Nucleus	0.01	2	1	non-mt reference	Protein metabolism and modification
760	IPI00016287	Q9H6P9	ENSG00000185875	THNSL1	0.70922	CDNA FLJ37043 fis	Unknown	0.08	11	3	mt reference	Biological process unclassified
761	IPI00002520	Q8N1A5	ENSG00000182199	SHMT2	0.70922	Serine hydroxymethyltransferase	Mitochondrion	0.25	93	10	mt reference	Amino acid metabolism
762	IPI00165360	Q6FHN9	ENSG00000128309	MPST	0.704225	Truncated mercaptopyruvate sulfurtransferase variant	Cytoplasm	0.22	5	1	mt reference	Sulfur metabolism
763	IPI00166738	Q8N4Q0	ENSG00000180011	ZADH2	0.704225	ZADH2 protein	Unknown	0.07	3	2	mt reference	Carbohydrate metabolism
764	IPI00177428	Q96MY6	ENSG00000163528	CHCHD4	0.704225	Mitochondrial intermembrane space import and assembly protein 40	Mitochondrion	0.08	4	3	mt reference	Biological process unclassified
765	IPI00217313	Q9BWS7	ENSG00000100209	HSCB	0.704225	Co-chaperone protein HscB	Mitochondrion	0.02	3	1	mt reference	Biological process unclassified
766	IPI00024151	O95900	ENSG00000167112	TRUB2	0.704225	Probable tRNA pseudouridine synthase 2	Unknown	0	1	1	non-mt reference	Nucleoside, nucleotide and nucleic acid metabolism
767	IPI00218822	Q9UIG7	ENSG00000101187	SLCO4A1	0.704225	Solute carrier organic anion transporter family member 4A1	Membrane	0.23	3	1	non-mt reference	Transport
768	IPI00470924	Q8NC50	ENSG00000139324	TMTC3	0.704225	Transmembrane and TPR repeat-containing protein 3	Membrane	0.03	5	2	non-mt reference	Biological process unclassified
769	IPI00291646	Q9UFU8	ENSG00000120254	MTHFD1L	0.704225	MTHFD1L protein	Unknown	0.23	15	4	mt reference	Amino acid metabolism
770	IPI00042580	Q9H3J9	ENSG00000184831	APOO	0.704225	Apolipoprotein O	Membrane	0	2	1	mt reference	Biological process unclassified
771	IPI00001543	P62072	ENSG00000134809	TIMM10	0.704225	Mitochondrial import inner membrane translocase subunit Tim10	Mitochondrion	0.16	23	3	mt reference	Intracellular protein traffic
772	IPI00009982	Q9Y2W6	ENSG00000182134	TDRKH	0.699301	Tudor and KH domain containing	Unknown	0.24	3	1	mt reference	Nucleoside, nucleotide and nucleic acid metabolism
773	IPI00011970	Q9UF00	ENSG00000132196	HSD17B7	0.699301	3-keto-steroid reductase	ER/Golgi	0.01	2	1	non-mt reference	Other metabolism
774	IPI00219729	Q969P7	ENSG00000108528	SLC25A11	0.699301	Mitochondrial 2-oxoglutarate/malate carrier protein	Mitochondrion	0.04	5	1	mt reference	Nucleoside, nucleotide and nucleic acid metabolism
775	IPI00024547	Q9H3L0	ENSG00000168288	C2orf25	0.694444	Uncharacterized protein C2orf25	Mitochondrion	0	1	1	mt reference	Biological process unclassified
776	IPI00304069	Q96K56	ENSG00000165526	RPUSD4	0.694444	RNA pseudouridylate synthase domain-containing protein 4	Unknown	0	1	1	mt reference	Nucleoside, nucleotide and nucleic acid metabolism
777	IPI00216308	Q9UPL0	ENSG00000073905	VDAC1	0.694444	Voltage-dependent anion-selective channel protein 1	Mitochondrion	0.17	74	7	mt reference	Transport
778	IPI00013847	Q96DD2	ENSG00000010256	UQCRC1	0.694444	Cytochrome b-c1 complex subunit 1	Mitochondrion	0.1	70	11	mt reference	Protein metabolism and modification
779	IPI00014053	Q9BR95	ENSG00000130204	TOMM40	0.689655	Probable mitochondrial import receptor subunit TOM40 homolog	Mitochondrion	0.09	39	5	mt reference	Intracellular protein traffic
780	IPI00076042	Q96RI3	ENSG00000183227	Hsp60s2	0.689655	Short heat shock protein 60 Hsp60s2	Unknown	0	2	2	mt reference	Protein metabolism and modification
781	IPI00220566	Q9UQU8	ENSG00000184470	TXNRD2	0.689655	Thioredoxin reductase 2	Cytoplasm	0.2	10	3	mt reference	Electron transport
782	IPI00289807	Q9Y362	ENSG00000072756	TRNT1	0.689655	tRNA-nucleotidyltransferase 1	Mitochondrion	0.01	4	1	mt reference	Nucleoside, nucleotide and nucleic acid metabolism
783	IPI00291525	Q9Y384	ENSG00000029639	TFB1M	0.689655	Mitochondrial dimethyladenosine transferase 1	Mitochondrion	0.11	2	2	mt reference	Nucleoside, nucleotide and nucleic acid metabolism
784	IPI00293975	Q9BW12	ENSG00000197582	GPX1	0.689655	Glutathione peroxidase 1	Cytoplasm	0.06	21	4	mt reference	Lipid, fatty acid and steroid metabolism
785	IPI00607602	Q9Y3X3	ENSG00000050426	LETMD1	0.689655	LETM1 domain-containing protein 1	Membrane	0.09	3	1	mt reference	Biological process unclassified
786	IPI00153031	Q9NWN5	ENSG00000141219	C17orf80	0.689655	Uncharacterized protein C17orf80	Membrane	0.07	4	3	non-mt reference	Biological process unclassified
787	IPI00290085	Q8N173	ENSG00000170558	CDH2	0.689655	Cadherin-2	Membrane	0	1	1	non-mt reference	Signal transduction
788	IPI00218918	Q5TZZ9	ENSG00000135046	ANXA1	0.689655	Annexin A1	Cytoplasm. Nucleus	0.27	4	2	mt reference	Intracellular protein traffic
789	IPI00027096	Q96Q52	ENSG00000115364	MRPL19	0.689655	39S ribosomal protein L19	Mitochondrion	0.13	6	2	mt reference	Protein metabolism and modification
790	IPI00019353	Q9NP48	ENSG00000006530	AGK	0.689655	Acylglycerol kinase	Mitochondrion	0.19	30	8	mt reference	Biological process unclassified
791	IPI00007001	Q9Y3B7	ENSG00000174547	MRPL11	0.684932	Mitochondrial ribosomal protein L11 isoform a variant	Mitochondrion	0.04	2	1	mt reference	Protein metabolism and modification
792	IPI00070778	#N/A	ENSG00000152994	-	0.684932	Cell division control protein 42 homolog	Unknown	0.19	5	1	non-mt reference	Signal transduction
793	IPI00232571	Q9UPD9	ENSG00000076716	GPC4	0.684932	Glypican-4	Membrane	0.1	3	2	non-mt reference	Cell adhesion
794	IPI00027107	P49411	ENSG00000178952	TUFM	0.684932	Elongation factor Tu	Mitochondrion	0.22	81	16	mt reference	Protein metabolism and modification
795	IPI00329552	Q9NWU0	ENSG00000117791	MOSC2	0.680272	MOSC domain-containing protein 2	Mitochondrion	0	1	1	mt reference	Immunity and defense
796	IPI00446798	Q5HYP9	ENSG00000182712	MTCP1	0.680272	Protein p8 MTCP-1	Mitochondrion	0.02	4	3	mt reference	Biological process unclassified
797	IPI00472168	Q9P0M9	ENSG00000108826	MRPL27	0.680272	Mitochondrial 39S ribosomal protein L27	Mitochondrion	0.06	5	1	mt reference	Protein metabolism and modification
798	IPI00479905	Q96RX5	ENSG00000140990	NDUFB10	0.680272	NADH dehydrogenase [ubiquinone] 1 beta subcomplex subunit 10	Mitochondrion	0.13	8	2	mt reference	Electron transport
799	IPI00789024	Q9NSX8	ENSG00000116688	MFN2	0.680272	Mitofusin-2	Mitochondrion	0.04	7	2	mt reference	Biological process unclassified
800	IPI00024619	Q9NRP2	ENSG00000103121	C16orf61	0.680272	UPF0287 protein C16orf61	Unknown	0.22	18	5	non-mt reference	Biological process unclassified
801	IPI00154473	Q9H9M0	ENSG00000168827	GFM1	0.680272	Elongation factor G 1	Mitochondrion	0.08	29	6	mt reference	Protein metabolism and modification
802	IPI00027851	Q9BVJ8	ENSG00000140488	HEXA	0.680272	Beta-hexosaminidase alpha chain	Others	0	1	1	mt reference	Carbohydrate metabolism
803	IPI00023094	Q9P006	ENSG00000082515	MRPL22	0.675676	39S ribosomal protein L22	Mitochondrion	0.24	7	2	mt reference	Protein metabolism and modification
804	IPI00167638	Q9Y6T6	ENSG00000105793	GTPBP10	0.675676	GTP-binding protein 10	Nucleus	0.11	3	1	mt reference	Biological process unclassified
805	IPI00294380	Q9BV62	ENSG00000100889	PCK2	0.675676	Phosphoenolpyruvate carboxykinase [GTP]	Mitochondrion	0.08	4	5	mt reference	Carbohydrate metabolism
806	IPI00386010	Q9UQJ3	ENSG00000183093	MRPL12	0.675676	5C5	Mitochondrion	0.16	4	1	mt reference	Protein metabolism and modification
807	IPI00450971	Q9H6F1	ENSG00000130309	GLT25D1	0.675676	GLT25D1 protein	Unknown	0	1	1	non-mt reference	Cell adhesion
808	IPI00291006	Q75MT9	ENSG00000146701	MDH2	0.675676	Malate dehydrogenase	Mitochondrion	0.12	187	12	mt reference	Carbohydrate metabolism
809	IPI00289535	Q9UG64	ENSG00000105819	PMPCB	0.671141	Mitochondrial-processing peptidase subunit beta	Mitochondrion	0.18	29	6	mt reference	Protein metabolism and modification
810	IPI00335068	Q9BUU5	ENSG00000067829	IDH3G	0.671141	Isocitrate dehydrogenase [NAD] subunit gamma	Mitochondrion	0.01	4	1	mt reference	Carbohydrate metabolism
811	IPI00604765	Q9Y6E8	ENSG00000142082	SIRT3	0.671141	CDNA FLJ90511 fis	Mitochondrion	0	2	1	mt reference	Nucleoside, nucleotide and nucleic acid metabolism
812	IPI00001091	Q9Y4W6	ENSG00000141385	AFG3L2	0.671141	AFG3-like protein 2	Mitochondrion	0.08	22	8	mt reference	Protein metabolism and modification
813	IPI00552360	Q9H0N6	ENSG00000180185	FAHD1	0.671141	Fumarylacetoacetate hydrolase domain-containing protein 1	Unknown	0.15	13	2	mt reference	Amino acid metabolism
814	IPI00007765	Q9BWB7	ENSG00000113013	HSPA9	0.666667	Stress-70 protein	Mitochondrion	0.09	142	9	mt reference	Protein metabolism and modification
815	IPI00013832	O43716	ENSG00000111780	GATC	0.666667	GatC-like protein	Unknown	0.11	8	2	mt reference	Biological process unclassified
816	IPI00303722	Q96C01	ENSG00000035141	FAM136A	0.666667	Protein FAM136A	Mitochondrion	0.09	21	4	mt reference	Biological process unclassified
817	IPI00642370	Q96QA0	ENSG00000127226	FKSG24	0.666667	Putative uncharacterized protein FKSG24	Membrane	0	1	1	mt reference	Immunity and defense
818	IPI00400948	Q86WW8	ENSG00000183513	C2orf64	0.666667	Putative uncharacterized protein MGC52110	Unknown	0.04	3	2	non-mt reference	Biological process unclassified
819	IPI00329321	Q86Y68	ENSG00000186687	LYRM7	0.666667	LYR motif-containing protein 7	Unknown	0.07	7	2	mt reference	Biological process unclassified
820	IPI00293260	Q9NSY6	ENSG00000077232	DNAJC10	0.666667	DnaJ homolog subfamily C member 10	ER/Golgi	0.12	3	2	mt reference	Biological process unclassified
821	IPI00031397	Q8IUM9	ENSG00000123983	ACSL3	0.662252	Long-chain-fatty-acid--CoA ligase 3	Mitochondrion	0.17	8	2	mt reference	Lipid, fatty acid and steroid metabolism
822	IPI00012463	Q9BY40	ENSG00000147687	TATDN1	0.662252	TatD DNAse domain-containing protein 1	Nucleus	0.13	12	5	non-mt reference	Nucleoside, nucleotide and nucleic acid metabolism
823	IPI00332525	Q9Y6G3	ENSG00000198015	MRPL42	0.662252	Mitochondrial 28S ribosomal protein S32	Mitochondrion	0.13	15	3	mt reference	Protein metabolism and modification
824	IPI00029820	Q9ULA0	ENSG00000123992	DNPEP	0.662252	DNPEP protein	Cytoplasm	0	1	1	non-mt reference	Biological process unclassified
825	IPI00386852	Q9H6T4	ENSG00000138399	FASTKD1	0.662252	Uncharacterized protein FASTKD1	Unknown	0.07	3	2	non-mt reference	Biological process unclassified
826	IPI00219613	Q9UPP8	ENSG00000107959	PITRM1	0.662252	Presequence protease	Mitochondrion	0.2	45	10	mt reference	Protein metabolism and modification
827	IPI00007060	Q9HBH1	ENSG00000157312	COG8	0.657895	Peptide deformylase	ER/Golgi	0.16	11	3	mt reference	Protein metabolism and modification
828	IPI00164885	Q9H1K2	ENSG00000136003	ISCU	0.657895	Iron-sulfur cluster assembly enzyme ISCU	Mitochondrion. Cytoplasm. Nucleus	0.03	7	2	mt reference	Coenzyme and prosthetic group metabolism
829	IPI00384180	Q9H5F8	ENSG00000196449	YRDC	0.657895	Dopamine receptor interacting protein 3	Mitochondrion	0.03	3	2	mt reference	Biological process unclassified
830	IPI00241860	Q99797	ENSG00000027001	MIPEP	0.657895	Mitochondrial intermediate peptidase	Mitochondrion	0	1	1	mt reference	Protein metabolism and modification
831	IPI00020510	Q1X902	ENSG00000122873	ZCD1	0.657895	CDGSH iron sulfur domain-containing protein 1	Unknown	0.12	9	4	mt reference	Biological process unclassified
832	IPI00178879	Q9ULE7	ENSG00000160072	ATAD3B	0.653595	ATPase family AAA domain-containing protein 3B	Unknown	0.06	4	2	mt reference	Biological process unclassified
833	IPI00386271	Q96AM8	ENSG00000115840	SLC25A12	0.653595	Calcium-binding mitochondrial carrier protein Aralar1	Mitochondrion	0.09	10	6	mt reference	Nucleoside, nucleotide and nucleic acid metabolism
834	IPI00643577	Q9H4B2	ENSG00000082212	ME2	0.653595	Malic enzyme	Mitochondrion	0.09	18	5	mt reference	Carbohydrate metabolism
835	IPI00016637	Q9NWU1	ENSG00000151093	OXSM	0.653595	3-oxoacyl-[acyl-carrier-protein] synthase	Mitochondrion	0.1	4	3	mt reference	Amino acid metabolism
836	IPI00013706	Q9BYC9	ENSG00000131586	MRPL20	0.653595	39S ribosomal protein L20	Mitochondrion	0.07	7	2	mt reference	Protein metabolism and modification
837	IPI00001541	Q9Y5J7	ENSG00000100575	TIMM9	0.653595	Mitochondrial import inner membrane translocase subunit Tim9	Mitochondrion	0.14	14	4	mt reference	Intracellular protein traffic
838	IPI00013829	Q6LCA7	ENSG00000170855	TRIAP1	0.649351	TP53-regulated inhibitor of apoptosis 1	Mitochondrion. Cytoplasm	0.1	14	4	mt reference	Carbohydrate metabolism
839	IPI00185859	Q9BRJ2	ENSG00000174100	MRPL45	0.649351	39S ribosomal protein L45	Mitochondrion	0.1	9	2	mt reference	Biological process unclassified
840	IPI00152981	Q9UNZ4	ENSG00000177646	ACAD9	0.649351	Acyl-CoA dehydrogenase family member 9	Mitochondrion	0.08	20	4	mt reference	Lipid, fatty acid and steroid metabolism
841	IPI00026958	Q9BU12	ENSG00000161513	FDXR	0.649351	NADPH:adrenodoxin oxidoreductase	Mitochondrion	0.16	4	1	mt reference	Electron transport
842	IPI00015102	Q6PEY4	ENSG00000170017	ALCAM	0.649351	CD166 antigen	Membrane	0.04	4	3	non-mt reference	Signal transduction
843	IPI00176527	Q5VTU8	ENSG00000180389	ATP5EP2	0.645161	OTTHUMP00000018178	Mitochondrion	0.05	6	1	mt reference	Biological process unclassified
844	IPI00515096	Q5QP16	ENSG00000125995	C20orf52	0.645161	Chromosome 20 open reading frame 52	Unknown	0.07	10	2	mt reference	Biological process unclassified
845	IPI00455268	Q9P2F4	ENSG00000126814	TRMT5	0.645161	tRNA (guanine-N(1)-)-methyltransferase	Cytoplasm	0	1	1	non-mt reference	Biological process unclassified
846	IPI00099996	Q9NX54	ENSG00000174173	RG9MTD1	0.645161	RG9MTD1 protein	Mitochondrion	0.11	38	7	mt reference	Biological process unclassified
847	IPI00005158	Q9UQ95	ENSG00000196365	LONP1	0.641026	Lon protease homolog	Mitochondrion	0.11	31	4	mt reference	Protein metabolism and modification
848	IPI00017283	Q9NW42	ENSG00000067704	IARS2	0.641026	Isoleucyl-tRNA synthetase	Mitochondrion	0.22	24	6	mt reference	Protein metabolism and modification
849	IPI00169400	Q9BYC4	ENSG00000144029	MRPS5	0.641026	Putative uncharacterized protein MRPS5	Mitochondrion	0.06	4	3	mt reference	Protein metabolism and modification
850	IPI00298423	Q99783	ENSG00000110435	PDHX	0.641026	Pyruvate dehydrogenase protein X component	Mitochondrion	0.09	9	1	mt reference	Carbohydrate metabolism
851	IPI00155601	Q9BQ69	ENSG00000133315	MACROD1	0.636943	MACRO domain-containing protein 1	Unknown	0.13	13	4	mt reference	Biological process unclassified
852	IPI00477773	Q8IZ68	ENSG00000128654	MTX2	0.636943	Putative uncharacterized protein MTX2	Mitochondrion	0.21	11	4	mt reference	Intracellular protein traffic
853	IPI00550192	Q9NQH7	ENSG00000196236	XPNPEP3	0.636943	Putative Xaa-Pro aminopeptidase 3	Unknown	0.06	4	3	mt reference	Protein metabolism and modification
854	IPI00642832	Q9BQL0	ENSG00000083123	BCKDHB	0.636943	Branched chain keto acid dehydrogenase E1	Mitochondrion	0.12	10	4	mt reference	Amino acid metabolism
855	IPI00412404	Q8IYB8	ENSG00000156502	SUPV3L1	0.636943	SUV3-like protein 1	Mitochondrion	0.1	6	4	mt reference	Nucleoside, nucleotide and nucleic acid metabolism
856	IPI00336094	Q99714	ENSG00000072506	HSD17B10	0.636943	3-hydroxyacyl-CoA dehydrogenase type-2	Mitochondrion	0.27	33	5	mt reference	Other metabolism
857	IPI00304435	Q9BPW8	ENSG00000184117	NIPSNAP1	0.636943	Protein NipSnap1	Mitochondrion	0.06	3	1	mt reference	Intracellular protein traffic
858	IPI00215777	Q96A03	ENSG00000075415	SLC25A3	0.636943	Phosphate carrier protein	Mitochondrion	0.25	34	6	mt reference	Nucleoside, nucleotide and nucleic acid metabolism
859	IPI00100667	Q9H7G3	ENSG00000143314	MRPL24	0.636943	39S ribosomal protein L24	Mitochondrion	0.08	6	2	mt reference	Protein metabolism and modification
860	IPI00063762	Q96IR7	ENSG00000186603	HPDL	0.636943	4-hydroxyphenylpyruvate dioxygenase-like protein	Unknown	0.17	53	5	mt reference	Amino acid metabolism
861	IPI00018120	Q96Q20	ENSG00000132676	DAP3	0.636943	Putative uncharacterized protein DKFZp686G12159	Mitochondrion	0.06	2	2	mt reference	Protein metabolism and modification
862	IPI00013146	Q9H3I1	ENSG00000175110	MRPS22	0.636943	CDNA PSEC0127 fis	Mitochondrion	0.15	15	1	mt reference	Protein metabolism and modification
863	IPI00005202	Q8NB07	ENSG00000164040	PGRMC2	0.636943	Membrane-associated progesterone receptor component 2	Membrane	0.01	2	1	non-mt reference	Signal transduction
864	IPI00033217	Q9UDR5	ENSG00000008311	AASS	0.632911	Alpha-aminoadipic semialdehyde synthase	Mitochondrion	0.05	7	5	mt reference	Amino acid metabolism
865	IPI00055753	Q96DP5	ENSG00000103707	MTFMT	0.632911	Methionyl-tRNA formyltransferase	Mitochondrion	0.02	2	1	mt reference	Protein metabolism and modification
866	IPI00413436	Q49B96	ENSG00000189201	COX19	0.632911	Cytochrome c oxidase assembly protein COX19	Cytoplasm	0.24	6	3	mt reference	Biological process unclassified
867	IPI00470610	Q9Y5J4	ENSG00000143811	PYCR2	0.632911	Pyrroline-5-carboxylate reductase 2	Unknown	0.13	7	7	mt reference	Amino acid metabolism
868	IPI00299177	Q9NX41	ENSG00000069998	CECR5	0.632911	Cat eye syndrome critical region protein 5	Mitochondrion	0.13	7	2	mt reference	Biological process unclassified
869	IPI00182020	#N/A	ENSG00000172449	UQCRFSL1	0.632911	Ubiquinol-cytochrome c reductase iron-sulfur subunit-like protein 1	Unknown	0.09	12	1	mt reference	Electron transport
870	IPI00014147	Q15004	ENSG00000166803	KIAA0101	0.632911	PCNA-associated factor	Mitochondrion. Nucleus	0	1	1	mt reference	Biological process unclassified
871	IPI00004317	Q92515	ENSG00000140521	POLG	0.632911	DNA polymerase subunit gamma-1	Mitochondrion	0	1	1	mt reference	Cell cycle
872	IPI00305992	Q9H0G7	ENSG00000174374	WBSCR16	0.628931	WBSCR16 protein	Unknown	0.07	9	3	mt reference	Biological process unclassified
873	IPI00376478	Q7Z7K0	ENSG00000187118	CMC1	0.628931	Putative uncharacterized protein DKFZp779D0833	Unknown	0.09	11	3	mt reference	Biological process unclassified
874	IPI00395016	Q2M1J6	ENSG00000155463	OXA1L	0.628931	Inner membrane protein OXA1L	Membrane	0.1	4	1	mt reference	Protein metabolism and modification
875	IPI00168358	Q8NC92	ENSG00000174136	RGMB	0.628931	RGM domain family member B	ER/Golgi	0	1	1	non-mt reference	Biological process unclassified
876	IPI00160421	Q9NZW8	ENSG00000112110	MRPL18	0.628931	Mitochondrial ribosomal protein L18	Mitochondrion	0.05	5	1	mt reference	Protein metabolism and modification
877	IPI00046828	Q4VC31	ENSG00000160124	CCDC58	0.628931	Coiled-coil domain-containing protein 58	Unknown	0.1	12	2	mt reference	Biological process unclassified
878	IPI00011307	Q7Z650	ENSG00000065911	MTHFD2	0.628931	Bifunctional methylenetetrahydrofolate dehydrogenase/cyclohydrolase	Mitochondrion	0.09	12	3	mt reference	Amino acid metabolism
879	IPI00006663	Q9UN17	ENSG00000111275	ALDH2	0.628931	Aldehyde dehydrogenase	Mitochondrion	0.14	11	2	mt reference	Other metabolism
880	IPI00018691	Q9NVS2	ENSG00000096080	MRPS18A	0.625	28S ribosomal protein S18a	Mitochondrion	0.07	9	4	mt reference	Protein metabolism and modification
881	IPI00031696	Q9P0E5	ENSG00000124279	FASTKD3	0.625	FAST kinase domain-containing protein 3	Unknown	0.06	3	3	mt reference	Biological process unclassified
882	IPI00446874	Q9UKU7	ENSG00000151498	ACAD8	0.625	CDNA FLJ90159 fis	Mitochondrion	0.17	6	5	mt reference	Lipid, fatty acid and steroid metabolism
883	IPI00303944	Q5TDF7	ENSG00000117481	NSUN4	0.625	Putative methyltransferase NSUN4	Unknown	0.09	11	3	non-mt reference	Nucleoside, nucleotide and nucleic acid metabolism
884	IPI00017895	Q9HAP9	ENSG00000115159	GPD2	0.625	Glycerol-3-phosphate dehydrogenase	Mitochondrion	0.15	34	6	mt reference	Carbohydrate metabolism
885	IPI00001716	Q9Y606	ENSG00000177192	PUS1	0.621118	tRNA pseudouridine synthase A	Nucleus	0.21	9	4	mt reference	Nucleoside, nucleotide and nucleic acid metabolism
886	IPI00014213	Q9BQR0	ENSG00000011376	LARS2	0.621118	Leucyl-tRNA synthetase	Cytoplasm	0.08	9	1	mt reference	Protein metabolism and modification
887	IPI00029665	Q9BSH0	ENSG00000139428	MMAB	0.621118	Cob(I)yrinic acid a	Mitochondrion	0	1	1	mt reference	Other metabolism
888	IPI00294610	Q9NYH8	ENSG00000103423	DNAJA3	0.621118	DnaJ homolog subfamily A member 3	Mitochondrion	0.07	8	3	mt reference	Biological process unclassified
889	IPI00301303	Q05CY1	ENSG00000114120	SLC25A36	0.621118	Solute carrier family 25 member 36	Mitochondrion	0.08	3	1	mt reference	Nucleoside, nucleotide and nucleic acid metabolism
890	IPI00395769	Q96AS8	ENSG00000165629	ATP5C1	0.621118	ATP synthase gamma chain	Mitochondrion	0.17	18	1	mt reference	Nucleoside, nucleotide and nucleic acid metabolism
891	IPI00026519	Q5W131	ENSG00000108179	PPIF	0.621118	Peptidyl-prolyl cis-trans isomerase	Mitochondrion	0.1	85	5	mt reference	Protein metabolism and modification
892	IPI00008982	Q9UM72	ENSG00000059573	ALDH18A1	0.617284	Delta-1-pyrroline-5-carboxylate synthetase	Cytoplasm	0.26	40	10	mt reference	Amino acid metabolism
893	IPI00216260	Q9UQK0	ENSG00000123297	TSFM	0.617284	Elongation factor Ts	Mitochondrion	0.16	26	6	mt reference	Protein metabolism and modification
894	IPI00642047	Q9BT52	ENSG00000165688	PMPCA	0.617284	Peptidase (Mitochondrial processing) alpha	Mitochondrion	0.21	27	6	mt reference	Protein metabolism and modification
895	IPI00647119	Q76N74	ENSG00000196352	CD55	0.617284	CD55 molecule decay accelerating factor	Membrane	0.13	6	3	mt reference	Immunity and defense
896	IPI00412713	Q9Y512	ENSG00000100347	SAMM50	0.617284	CGI-51 protein variant	Mitochondrion	0.08	19	8	mt reference	Protein metabolism and modification
897	IPI00333763	Q8IZ54	ENSG00000182512	GLRX5	0.617284	Glutaredoxin-related protein 5	Mitochondrion	0.07	9	1	mt reference	Electron transport
898	IPI00294159	Q9BSK6	ENSG00000100075	SLC25A1	0.617284	Mitochondrial citrate transport protein	Mitochondrion	0.05	7	1	mt reference	Nucleoside, nucleotide and nucleic acid metabolism
899	IPI00001546	Q9Y5J9	ENSG00000150779	TIMM8B	0.613497	Mitochondrial import inner membrane translocase subunit Tim8 B	Mitochondrion	0.04	5	2	mt reference	Protein targeting and localization
900	IPI00013735	Q9Y2H7	ENSG00000118246	FASTKD2	0.613497	FAST kinase domain-containing protein 2	Unknown	0.24	28	9	mt reference	Biological process unclassified
901	IPI00654793	Q49AR0	ENSG00000152620	C5orf33	0.613497	UPF0465 protein C5orf33	Unknown	0.23	3	2	mt reference	Biological process unclassified
902	IPI00329036	Q9NX15	ENSG00000136897	MRPL50	0.613497	Mitochondrial 39S ribosomal protein L50	Mitochondrion	0.03	3	1	mt reference	Biological process unclassified
903	IPI00305668	Q9BW89	ENSG00000198743	MRPS6	0.613497	MRPS6 protein	Membrane	0.18	6	2	mt reference	Protein metabolism and modification
904	IPI00549467	Q9NQR4	ENSG00000114021	NIT2	0.613497	Nitrilase family member 2	Cytoplasm	0.09	3	2	mt reference	Other metabolism
905	IPI00018206	Q9BWA3	ENSG00000125166	GOT2	0.613497	Aspartate aminotransferase	Mitochondrion	0.15	79	9	mt reference	Amino acid metabolism
906	IPI00008728	Q9H4D9	ENSG00000166855	CLPX	0.613497	ATP-dependent Clp protease ATP-binding subunit clpX-like	Mitochondrion	0.2	24	4	mt reference	Protein metabolism and modification
907	IPI00003944	Q5VVL8	ENSG00000137992	DBT	0.609756	Lipoamide acyltransferase component of branched-chain alpha-keto acid dehydrogenase complex	Mitochondrion	0.19	6	1	mt reference	Other metabolism
908	IPI00060148	Q96BQ5	ENSG00000164366	CCDC127	0.609756	Coiled-coil domain-containing protein 127	Unknown	0.09	2	1	mt reference	Biological process unclassified
909	IPI00103341	Q8WWH5	ENSG00000165832	TRUB1	0.609756	Probable tRNA pseudouridine synthase 1	Unknown	0.06	5	2	mt reference	Nucleoside, nucleotide and nucleic acid metabolism
910	IPI00607794	Q9Y373	ENSG00000116353	MECR	0.609756	Trans-2-enoyl-CoA reductase	Mitochondrion	0	2	1	mt reference	Carbohydrate metabolism
911	IPI00642386	Q9P2T3	ENSG00000111696	NT5DC3	0.609756	TU12B1-TY	Unknown	0.16	2	1	non-mt reference	Nucleoside, nucleotide and nucleic acid metabolism
912	IPI00157908	Q9Y3I4	ENSG00000156709	AIFM1	0.609756	Apoptosis-inducing factor 1	Cytoplasm	0.02	8	2	mt reference	Apoptosis
913	IPI00009960	Q9P0V2	ENSG00000132305	IMMT	0.609756	Mitochondrial inner membrane protein	Mitochondrion	0.07	18	2	mt reference	Biological process unclassified
914	IPI00015177	Q8N589	ENSG00000141682	PMAIP1	0.606061	Phorbol-12-myristate-13-acetate-induced protein 1	Mitochondrion	0	1	1	mt reference	Oncogenesis
915	IPI00023334	Q9Y317	ENSG00000105364	MRPL4	0.606061	Mitochondrial 39S ribosomal protein L4	Mitochondrion	0.04	2	1	mt reference	Protein metabolism and modification
916	IPI00394788	Q9ULF0	ENSG00000124608	AARS2	0.606061	Probable alanyl-tRNA synthetase	Cytoplasm	0.06	12	4	mt reference	Nucleoside, nucleotide and nucleic acid metabolism
917	IPI00465264	Q7RTR3	ENSG00000160703	NLRX1	0.606061	NLR family member X1	Cytoplasm	0	1	1	mt reference	Biological process unclassified
918	IPI00549666	Q8TAA5	ENSG00000164284	GRPEL2	0.606061	GrpE protein homolog 2	Mitochondrion	0.07	14	4	mt reference	Protein metabolism and modification
919	IPI00015833	Q9NX63	ENSG00000106554	CHCHD3	0.606061	Coiled-coil-helix-coiled-coil-helix domain-containing protein 3	Mitochondrion	0.11	40	6	mt reference	Biological process unclassified
920	IPI00003933	Q16775	ENSG00000063854	HAGH	0.60241	Hydroxyacylglutathione hydrolase	Unknown	0.01	2	1	mt reference	Immunity and defense
921	IPI00063408	Q9HCE2	ENSG00000181192	DHTKD1	0.60241	Probable 2-oxoglutarate dehydrogenase E1 component DHKTD1	Mitochondrion	0.16	12	5	mt reference	Carbohydrate metabolism
922	IPI00619911	Q9UC45	ENSG00000122643	NT5C3	0.60241	Cytosolic 5'-nucleotidase 3	Cytoplasm. ER/golgi	0.09	7	3	mt reference	Biological process unclassified
923	IPI00337541	Q8N5H5	ENSG00000112992	NNT	0.60241	NAD(P) transhydrogenase	Mitochondrion	0.06	6	3	mt reference	Electron transport
924	IPI00001589	Q9Y5L4	ENSG00000099800	TIMM13	0.60241	Mitochondrial import inner membrane translocase subunit Tim13	Mitochondrion	0.17	13	2	mt reference	Intracellular protein traffic
925	IPI00412670	Q9P1G3	ENSG00000003509	C2orf56	0.598802	Chromosome 2 open reading frame 56	Unknown	0	2	1	mt reference	Biological process unclassified
926	IPI00428289	Q9BYC7	ENSG00000055950	MRPL43	0.598802	39S ribosomal protein L43	Mitochondrion	0.21	5	2	mt reference	Protein metabolism and modification
927	IPI00470631	Q9P056	ENSG00000088682	COQ9	0.598802	Ubiquinone biosynthesis protein COQ9	Mitochondrion	0	3	1	mt reference	Biological process unclassified
928	IPI00294242	Q92665	ENSG00000102738	MRPS31	0.598802	28S ribosomal protein S31	Mitochondrion	0.06	4	1	mt reference	Protein metabolism and modification
929	IPI00171421	Q8NBN2	ENSG00000130193	C8orf55	0.598802	Uncharacterized protein C8orf55	Others	0.12	8	3	mt reference	Biological process unclassified
930	IPI00141318	Q8TB01	ENSG00000136026	CKAP4	0.598802	Cytoskeleton-associated protein 4	ER/Golgi	0.07	6	1	mt reference	Biological process unclassified
931	IPI00007673	Q9Y6H1	ENSG00000106153	CHCHD2	0.598802	Coiled-coil-helix-coiled-coil-helix domain-containing protein 2	Mitochondrion	0.08	19	3	mt reference	Biological process unclassified
932	IPI00007611	Q6IBI2	ENSG00000159186	ATP5O	0.598802	ATP synthase subunit O	Mitochondrion	0.05	6	2	mt reference	Nucleoside, nucleotide and nucleic acid metabolism
933	IPI00000335	Q9BX68	ENSG00000137133	HINT2	0.598802	Histidine triad nucleotide-binding protein 2	Mitochondrion	0.03	8	1	mt reference	Biological process unclassified
934	IPI00017469	Q9UEC5	ENSG00000116096	SPR	0.595238	Sepiapterin reductase (7	Cytoplasm	0	1	1	mt reference	Other metabolism
935	IPI00024915	Q9UKX4	ENSG00000126432	PRDX5	0.595238	Peroxiredoxin-5	Mitochondrion. Cytoplasm	0.05	5	2	mt reference	Immunity and defense
936	IPI00549381	Q9NRL5	ENSG00000169288	MRPL1	0.595238	39S ribosomal protein L1	Mitochondrion	0	2	1	mt reference	Protein metabolism and modification
937	IPI00550882	Q96DI6	ENSG00000183010	PYCR1	0.595238	Pyrroline-5-carboxylate reductase 1	Mitochondrion	0.1	6	7	mt reference	Amino acid metabolism
938	IPI00555610	Q9BVU3	ENSG00000124942	AHNAK	0.595238	Neuroblast differentiation-associated protein AHNAK	Nucleus	0	1	1	non-mt reference	Biological process unclassified
939	IPI00218144	Q3MHD6	ENSG00000138495	COX17	0.595238	Cytochrome c oxidase copper chaperone	Mitochondrion. Cytoplasm	0.07	4	3	mt reference	Electron transport
940	IPI00073779	Q9P1R5	ENSG00000061794	MRPS35	0.595238	28S ribosomal protein S35	Mitochondrion	0	1	1	mt reference	Protein metabolism and modification
941	IPI00020513	Q9BUS0	ENSG00000159840	ZYX	0.595238	ESP-2	Cytoplasm	0	1	1	mt reference	Cell cycle
942	IPI00792971	Q9H3X0	ENSG00000166411	IDH3A	0.591716	Isocitrate dehydrogenase [NAD] subunit alpha	Mitochondrion	0.07	39	8	mt reference	Carbohydrate metabolism
943	IPI00014831	Q53R49	ENSG00000152256	PDK1	0.591716	Pyruvate dehydrogenase [lipoamide] kinase isozyme 1	Mitochondrion	0.01	3	2	mt reference	Protein metabolism and modification
944	IPI00399053	Q9Y3Z0	ENSG00000178057	C3orf60	0.591716	Uncharacterized protein C3orf60	Nucleus	0.04	5	1	mt reference	Biological process unclassified
945	IPI00099529	Q9Y2Q2	ENSG00000136758	YME1L1	0.591716	YME1-like 1	Mitochondrion	0.04	8	2	mt reference	Protein metabolism and modification
946	IPI00084571	Q9NYK5	ENSG00000154719	MRPL39	0.588235	Mitochondrial 39S ribosomal protein L39	Mitochondrion	0.07	10	2	mt reference	Nucleoside, nucleotide and nucleic acid metabolism
947	IPI00101163	Q9Y301	ENSG00000156469	MTERFD1	0.588235	mTERF domain-containing protein 1	Mitochondrion	0.13	3	1	mt reference	Biological process unclassified
948	IPI00514470	Q9UGA9	ENSG00000100141	PISD	0.588235	Phosphatidylserine decarboxylase	Mitochondrion	0.12	4	2	mt reference	Lipid, fatty acid and steroid metabolism
949	IPI00549566	Q9H8K8	ENSG00000146282	RARS2	0.588235	Probable arginyl-tRNA synthetase	Mitochondrion	0.26	3	3	mt reference	Protein metabolism and modification
950	IPI00171925	Q9UDV2	ENSG00000106246	PTCD1	0.588235	Pentatricopeptide repeat-containing protein 1	Unknown	0.02	3	1	mt reference	Intracellular protein traffic
951	IPI00030275	Q9UHL5	ENSG00000126602	TRAP1	0.588235	TNF receptor-associated protein 1 variant	Mitochondrion	0.17	14	3	mt reference	Protein metabolism and modification
952	IPI00017855	Q99798	ENSG00000100412	ACO2	0.588235	Aconitate hydratase	Mitochondrion	0.03	12	2	mt reference	Carbohydrate metabolism
953	IPI00016801	Q9UQV0	ENSG00000148672	GLUD1	0.588235	Glutamate dehydrogenase 1	Mitochondrion	0.21	44	8	mt reference	Amino acid metabolism
954	IPI00162330	Q9P0P3	ENSG00000116221	MRPL37	0.584795	39S ribosomal protein L37	Mitochondrion	0.25	7	1	mt reference	Protein metabolism and modification
955	IPI00004902	Q9Y3S7	ENSG00000105379	ETFB	0.584795	Electron transfer flavoprotein subunit beta	Mitochondrion	0.09	13	2	mt reference	Electron transport
956	IPI00006440	Q9Y2R9	ENSG00000125445	MRPS7	0.584795	Mitochondrial ribosomal protein S7	Mitochondrion. Cytoplasm	0	2	4	mt reference	Protein metabolism and modification
957	IPI00291313	Q8WV74	ENSG00000167799	NUDT8	0.584795	Nucleoside diphosphate-linked moiety X motif 8	Mitochondrion	0.03	9	3	mt reference	Phosphate metabolism
958	IPI00448095	Q9UHY9	ENSG00000169738	DCXR	0.584795	L-xylulose reductase	Membrane	0.03	2	1	mt reference	Other metabolism
959	IPI00384503	Q8TF31	ENSG00000103356	EARS2	0.581395	Glutamyl tRNA synthetase	Cytoplasm	0	1	1	mt reference	Protein metabolism and modification
960	IPI00002624	Q8WUD8	ENSG00000171566	PLRG1	0.581395	Pleiotropic regulator 1	Nucleus	0	1	1	non-mt reference	Nucleoside, nucleotide and nucleic acid metabolism
961	IPI00401285	Q9H854	ENSG00000187796	CARD9	0.581395	Chromosome 9 open reading frame 151	Cytoplasm	0	2	1	non-mt reference	Biological process unclassified
962	IPI00472102	Q9UCR6	ENSG00000144381	HSPD1	0.581395	60 kDa heat shock protein	Mitochondrion	0.22	273	8	mt reference	Protein metabolism and modification
963	IPI00433339	Q9HC21	ENSG00000125454	SLC25A19	0.581395	Solute carrier family 25 member 19	Mitochondrion	0	1	1	mt reference	Nucleoside, nucleotide and nucleic acid metabolism
964	IPI00759493	Q9UNP6	ENSG00000163541	SUCLG1	0.581395	SUCLG1 protein	Mitochondrion	0.17	10	3	mt reference	Carbohydrate metabolism
965	IPI00096066	Q9Y436	ENSG00000172340	SUCLG2	0.581395	SUCLG2 protein	Mitochondrion	0.09	2	1	mt reference	Carbohydrate metabolism
966	IPI00009680	Q9H9J2	ENSG00000135900	MRPL44	0.581395	39S ribosomal protein L44	Mitochondrion	0.12	14	5	mt reference	Biological process unclassified
967	IPI00464979	Q9Y4T0	ENSG00000136143	SUCLA2	0.578035	Succinate-CoA ligase	Mitochondrion	0.04	6	3	mt reference	Carbohydrate metabolism
968	IPI00015804	Q9NX74	ENSG00000167264	DUS2L	0.578035	tRNA-dihydrouridine synthase 2-like	Cytoplasm. ER/golgi	0.04	2	1	mt reference	Nucleoside, nucleotide and nucleic acid metabolism
969	IPI00472151	Q9UQU7	ENSG00000204632	HLA-A	0.578035	HLA class I histocompatibility antigen	ER/Golgi	0.15	7	3	mt reference	Immunity and defense
970	IPI00174390	Q8TE78	ENSG00000174840	PDE12	0.578035	2'-phosphodiesterase	Unknown	0.06	8	1	mt reference	Biological process unclassified
971	IPI00061531	Q96EL3	ENSG00000204822	MRPL53	0.578035	39S ribosomal protein L53	Mitochondrion	0.09	11	2	mt reference	Biological process unclassified
972	IPI00018274	Q9UMG5	ENSG00000146648	EGFR	0.578035	Epidermal growth factor receptor	ER/Golgi. Nucleus	0.16	22	10	mt reference	Cell cycle
973	IPI00012912	Q9BQ26	ENSG00000157184	CPT2	0.578035	Carnitine O-palmitoyltransferase 2	Mitochondrion	0.18	9	5	mt reference	Amino acid metabolism
974	IPI00010810	Q53XN3	ENSG00000140374	ETFA	0.578035	Electron transfer flavoprotein subunit alpha	Mitochondrion	0.23	43	6	mt reference	Lipid, fatty acid and steroid metabolism
975	IPI00009931	Q9BSH5	ENSG00000119431	HDHD3	0.574713	Haloacid dehalogenase-like hydrolase domain-containing protein 3	Unknown	0.04	3	1	mt reference	Biological process unclassified
976	IPI00298547	Q99497	ENSG00000116288	PARK7	0.574713	Protein DJ-1	Cytoplasm. Nucleus	0.05	25	3	mt reference	Nucleoside, nucleotide and nucleic acid metabolism
977	IPI00005692	Q53X98	ENSG00000128626	MRPS12	0.571429	MRPS12 protein	Mitochondrion	0.08	5	2	mt reference	Protein metabolism and modification
978	IPI00062839	Q96GW9	ENSG00000152428	MARS2	0.571429	Methionyl-tRNA synthetase	Mitochondrion	0.19	5	3	mt reference	Biological process unclassified
979	IPI00793874	Q9NTP4	ENSG00000107819	SFXN3	0.571429	Sideroflexin-3	Mitochondrion	0.09	5	2	mt reference	Transport
980	IPI00305383	Q9BQ05	ENSG00000140740	UQCRC2	0.571429	Cytochrome b-c1 complex subunit 2	Mitochondrion	0.07	13	2	mt reference	Protein metabolism and modification
981	IPI00029803	Q9BVU8	ENSG00000148824	MTG1	0.571429	Mitochondrial GTPase 1	Mitochondrion	0.25	16	6	mt reference	Signal transduction
982	IPI00013862	Q9BUX4	ENSG00000168393	DTYMK	0.568182	Thymidylate kinase	Cytoplasm	0.13	4	3	mt reference	Nucleoside, nucleotide and nucleic acid metabolism
983	IPI00024580	Q9NS97	ENSG00000078070	MCCC1	0.568182	Methylcrotonoyl-CoA carboxylase subunit alpha	Mitochondrion	0.11	5	3	mt reference	Carbohydrate metabolism
984	IPI00101664	Q9H5H1	ENSG00000137513	NARS2	0.568182	CDNA: FLJ23441 fis	Cytoplasm	0.12	8	5	mt reference	Protein metabolism and modification
985	IPI00470416	Q9NVV4	ENSG00000107951	PAPD1	0.568182	Poly(A) RNA polymerase	Mitochondrion	0.22	24	5	mt reference	Biological process unclassified
986	IPI00646906	Q9UFR4	ENSG00000101181	GTPBP5	0.568182	GTP binding protein 5	Mitochondrion	0.21	5	2	mt reference	Biological process unclassified
987	IPI00020075	Q9NUJ1	ENSG00000144827	ABHD10	0.564972	Abhydrolase domain-containing protein 10	Mitochondrion	0.25	5	2	mt reference	Immunity and defense
988	IPI00017334	Q6PUJ7	ENSG00000167085	PHB	0.564972	Prohibitin	Mitochondrion	0.26	3	2	mt reference	Cell cycle
989	IPI00011077	Q9P098	ENSG00000106591	MRPL32	0.564972	39S ribosomal protein L32	Mitochondrion	0.22	14	3	mt reference	Protein metabolism and modification
990	IPI00332157	Q6P161	ENSG00000183617	MRPL54	0.561798	39S ribosomal protein 54	Mitochondrion	0.09	11	2	mt reference	Biological process unclassified
991	IPI00329745	Q96D84	ENSG00000138095	LRPPRC	0.561798	Leucine-rich PPR motif-containing protein	Mitochondrion. Nucleus	0.26	197	26	mt reference	Protein metabolism and modification
992	IPI00645805	Q96AF6	ENSG00000128928	IVD	0.561798	Isovaleryl-CoA dehydrogenase	Mitochondrion	0.25	13	3	mt reference	Lipid, fatty acid and steroid metabolism
993	IPI00032560	Q9Y375	ENSG00000137806	NDUFAF1	0.558659	Complex I intermediate-associated protein 30	Mitochondrion	0	1	1	mt reference	Protein metabolism and modification
994	IPI00168407	Q9NWE6	ENSG00000090857	PDPR	0.558659	Putative uncharacterized protein DKFZp686A088	Mitochondrion	0.11	10	3	mt reference	Other metabolism
995	IPI00171459	Q9BY22	ENSG00000103160	HSDL1	0.558659	Hydroxysteroid dehydrogenase-like protein 1	Unknown	0.01	2	1	mt reference	Other metabolism
996	IPI00386916	Q9NV19	ENSG00000130348	QRSL1	0.558659	Glutaminyl-tRNA synthase (Glutamine-hydrolyzing)-like 1	Unknown	0.21	7	4	mt reference	Lipid, fatty acid and steroid metabolism
997	IPI00215901	Q8TCY3	ENSG00000004455	AK2	0.555556	Adenylate kinase isoenzyme 2	Mitochondrion	0.11	16	3	mt reference	Nucleoside, nucleotide and nucleic acid metabolism
998	IPI00107753	Q6PEK6	ENSG00000198836	OPA1	0.552486	Dynamin-like 120 kDa protein	Mitochondrion	0.1	24	8	mt reference	Intracellular protein traffic
999	IPI00329301	Q86Y39	ENSG00000174886	NDUFA11	0.552486	NADH dehydrogenase [ubiquinone] 1 alpha subcomplex subunit 11	Mitochondrion	0.11	5	3	mt reference	Biological process unclassified
1000	IPI00384297	Q96K93	ENSG00000145439	CBR4	0.552486	Carbonyl reductase 4	Cytoplasm	0.05	2	2	mt reference	Other metabolism
1001	IPI00219034	Q9Y6N0	ENSG00000119421	NDUFA8	0.552486	NADH dehydrogenase [ubiquinone] 1 alpha subcomplex subunit 8	Mitochondrion	0.08	17	4	mt reference	Electron transport
1002	IPI00165506	Q9Y2S7	ENSG00000004142	POLDIP2	0.552486	Polymerase delta-interacting protein 2	Mitochondrion. Nucleus	0.09	3	1	mt reference	Biological process unclassified
1003	IPI00023086	Q9P015	ENSG00000137547	MRPL15	0.552486	39S ribosomal protein L15	Mitochondrion	0.11	9	2	mt reference	Protein metabolism and modification
1004	IPI00026157	Q8N6Z2	ENSG00000120662	MTRF1	0.549451	Peptide chain release factor 1	Mitochondrion	0.25	2	2	mt reference	Protein metabolism and modification
1005	IPI00646556	Q9UEH5	ENSG00000178127	NDUFV2	0.549451	NADH dehydrogenase [ubiquinone] flavoprotein 2	Mitochondrion	0.08	15	2	mt reference	Electron transport
1006	IPI00303753	Q9H9Z9	ENSG00000162377	C1orf163	0.549451	Hcp beta-lactamase-like protein C1orf163	Unknown	0.18	8	3	non-mt reference	Biological process unclassified
1007	IPI00290928	Q8TD70	ENSG00000120063	GNA13	0.549451	Guanine nucleotide-binding protein alpha-13 subunit	Others	0.22	2	2	mt reference	Signal transduction
1008	IPI00022002	Q92552	ENSG00000113048	MRPS27	0.549451	Mitochondrial ribosomal protein S27	Mitochondrion	0.13	6	2	mt reference	Protein metabolism and modification
1009	IPI00179019	Q9NZE8	ENSG00000132313	MRPL35	0.546448	39S ribosomal protein L35	Mitochondrion	0.17	7	2	mt reference	Protein metabolism and modification
1010	IPI00220701	Q8N4Z1	ENSG00000163359	COL6A3	0.546448	Collagen alpha-3(VI) chain	Others	0	1	1	non-mt reference	Signal transduction
1011	IPI00024934	Q9UD64	ENSG00000146085	MUT	0.546448	Methylmalonyl-CoA mutase	Mitochondrion	0.12	10	6	mt reference	Carbohydrate metabolism
1012	IPI00256376	Q9H7G4	ENSG00000134463	ECHDC3	0.543478	Enoyl coenzyme A hydratase domain-containing protein 3	Mitochondrion	0	1	1	mt reference	Carbohydrate metabolism
1013	IPI00375477	Q7Z2W9	ENSG00000197345	MRPL21	0.540541	39S ribosomal protein L21	Mitochondrion	0.27	2	1	mt reference	Protein metabolism and modification
1014	IPI00289159	Q9UN40	ENSG00000115419	GLS	0.540541	Glutaminase kidney isoform	Mitochondrion	0.11	18	5	mt reference	Amino acid metabolism
1015	IPI00552587	Q9BSM6	ENSG00000179271	GADD45GIP1	0.540541	Growth arrest and DNA-damage-inducible proteins-interacting protein 1	Nucleus	0.19	7	2	mt reference	Biological process unclassified
1016	IPI00465260	Q969Y1	ENSG00000106105	GARS	0.540541	Glycyl-tRNA synthetase	Cytoplasm	0.14	6	3	mt reference	Protein metabolism and modification
1017	IPI00029561	Q8WXC9	ENSG00000130414	NDUFA10	0.540541	NADH dehydrogenase [ubiquinone] 1 alpha subcomplex subunit 10	Mitochondrion	0.11	23	7	mt reference	Nucleoside, nucleotide and nucleic acid metabolism
1018	IPI00029557	Q9HAV7	ENSG00000109519	GRPEL1	0.540541	GrpE protein homolog 1	Mitochondrion	0.19	54	5	mt reference	Protein metabolism and modification
1019	IPI00148063	Q9Y5Z5	ENSG00000013583	HEBP1	0.537634	Heme-binding protein 1	Cytoplasm	0.11	3	1	mt reference	Protein metabolism and modification
1020	IPI00556579	Q9BV63	ENSG00000100577	GSTZ1	0.534759	GSTZ1 protein	Cytoplasm	0.01	3	1	mt reference	Immunity and defense
1021	IPI00010346	Q9ULJ4	ENSG00000123213	NLN	0.531915	Neurolysin	Mitochondrion. Cytoplasm	0.21	7	4	mt reference	Protein metabolism and modification
1022	IPI00020050	Q9NUL7	ENSG00000182810	DDX28	0.531915	Probable ATP-dependent RNA helicase DDX28	Mitochondrion. Nucleus	0.01	2	1	mt reference	Nucleoside, nucleotide and nucleic acid metabolism
1023	IPI00514791	Q9BQP7	ENSG00000125871	C20orf72	0.531915	Chromosome 20 open reading frame 72	Unknown	0.11	2	1	mt reference	Biological process unclassified
1024	IPI00744772	Q9Y2R5	ENSG00000154999	MRPS17	0.529101	MRPS17 protein	Mitochondrion	0.12	23	4	mt reference	Nucleoside, nucleotide and nucleic acid metabolism
1025	IPI00019872	Q53GD0	ENSG00000086696	HSD17B2	0.529101	Estradiol 17-beta-dehydrogenase 2	ER/Golgi	0	1	1	mt reference	Other metabolism
1026	IPI00093057	Q96AF3	ENSG00000080819	CPOX	0.529101	Coproporphyrinogen III oxidase	Mitochondrion	0.12	28	14	mt reference	Coenzyme and prosthetic group metabolism
1027	IPI00220063	Q6IBA0	ENSG00000168653	NDUFS5	0.526316	NADH dehydrogenase [ubiquinone] iron-sulfur protein 5	Mitochondrion	0.18	5	1	mt reference	Biological process unclassified
1028	IPI00377161	Q53GA8	ENSG00000198130	HIBCH	0.526316	3-hydroxyisobutyryl-CoA hydrolase	Mitochondrion	0.26	7	1	mt reference	Carbohydrate metabolism
1029	IPI00383539	Q9BWN8	ENSG00000062485	CS	0.526316	Citrate synthase	Mitochondrion	0.18	54	3	mt reference	Carbohydrate metabolism
1030	IPI00385928	Q9BSQ9	ENSG00000084092	C4orf14	0.526316	Uncharacterized protein C4orf14	Unknown	0.09	4	4	mt reference	Biological process unclassified
1031	IPI00008528	Q9B1A3	ENSG00000198744	MT-ATP8	0.526316	ATP synthase protein 8	Mitochondrion	0.16	6	1	mt reference	Electron transport
1032	IPI00029114	Q53Y11	ENSG00000167862	ICT1	0.52356	Immature colon carcinoma transcript 1 protein	Unknown	0.21	14	2	mt reference	Protein metabolism and modification
1033	IPI00654717	Q9ULX0	ENSG00000138777	PPA2	0.52356	Putative uncharacterized protein PPA2	Cytoplasm	0.07	9	3	mt reference	Phosphate metabolism
1034	IPI00034069	Q9H626	ENSG00000162851	TFB2M	0.52356	Mitochondrial dimethyladenosine transferase 2	Mitochondrion	0	3	1	mt reference	Nucleoside, nucleotide and nucleic acid metabolism
1035	IPI00216293	Q6IB06	ENSG00000128311	TST	0.520833	Thiosulfate sulfurtransferase variant	Mitochondrion	0.07	5	1	mt reference	Sulfur metabolism
1036	IPI00248961	Q9NUB1	ENSG00000154930	ACSS1	0.520833	Acetyl-coenzyme A synthetase 2-like	Mitochondrion	0.01	2	1	mt reference	Lipid, fatty acid and steroid metabolism
1037	IPI00394809	Q6UXV4	ENSG00000155008	APOOL	0.518135	Apolipoprotein O-like	Mitochondrion	0	1	1	mt reference	Biological process unclassified
1038	IPI00217745	Q5VZ01	ENSG00000165060	FXN	0.515464	Frataxin	Mitochondrion	0.02	2	1	mt reference	Biological process unclassified
1039	IPI00103467	Q9BV45	ENSG00000137124	ALDH1B1	0.515464	Aldehyde dehydrogenase X	Mitochondrion	0.19	8	2	mt reference	Other metabolism
1040	IPI00294911	Q9NQ12	ENSG00000117118	SDHB	0.515464	Succinate dehydrogenase [ubiquinone] iron-sulfur subunit	Mitochondrion	0.17	16	2	mt reference	Carbohydrate metabolism
1041	IPI00023480	Q9BVD7	ENSG00000160886	LY6K	0.512821	Lymphocyte antigen 6 complex	Cytoplasm	0.27	3	1	non-mt reference	Biological process unclassified
1042	IPI00554681	Q9HA70	ENSG00000128609	NDUFA5	0.512821	NADH dehydrogenase [ubiquinone] 1 alpha subcomplex subunit 5	Mitochondrion	0.02	8	1	mt reference	Electron transport
1043	IPI00024913	Q92507	ENSG00000160221	C21orf33	0.512821	ES1 protein homolog	Mitochondrion	0.16	10	3	mt reference	Biological process unclassified
1044	IPI00552632	Q6P2P6	ENSG00000136877	FPGS	0.512821	Folylpolyglutamate synthase	Mitochondrion. Cytoplasm	0.04	2	1	mt reference	Other metabolism
1045	IPI00514782	Q9NWC1	ENSG00000100416	TRMU	0.510204	DJ1163J1.4 protein	Cytoplasm	0.04	5	2	mt reference	Nucleoside, nucleotide and nucleic acid metabolism
1046	IPI00012353	Q96Q75	ENSG00000114686	MRPL3	0.507614	MRPL3 protein	Mitochondrion	0.06	2	2	mt reference	Protein metabolism and modification
1047	IPI00396627	Q9NVT1	ENSG00000006744	ELAC2	0.507614	Zinc phosphodiesterase ELAC protein 2	Nucleus	0.17	11	3	mt reference	Nucleoside, nucleotide and nucleic acid metabolism
1048	IPI00016458	Q9H9P8	ENSG00000087299	L2HGDH	0.505051	L-2-hydroxyglutarate dehydrogenase	Mitochondrion	0.27	10	4	mt reference	Other metabolism
1049	IPI00295394	Q9Y6N1	ENSG00000166260	COX11	0.502513	Cytochrome c oxidase assembly protein COX11	Mitochondrion	0	2	1	mt reference	Protein metabolism and modification
1050	IPI00009817	Q9NYJ1	ENSG00000181924	CHCHD8	0.502513	Putative uncharacterized protein DKFZp762H1711	Unknown	0.24	2	1	non-mt reference	Biological process unclassified
1051	IPI00023359	Q8IVS2	ENSG00000100294	MCAT	0.5	Malonyl CoA-acyl carrier protein transacylase	Mitochondrion	0.04	10	3	mt reference	Lipid, fatty acid and steroid metabolism
1052	IPI00419237	Q9UQE3	ENSG00000002549	LAP3	0.5	Cytosol aminopeptidase	Cytoplasm	0.22	42	6	mt reference	Protein metabolism and modification
1053	IPI00411733	Q9NUQ0	ENSG00000132153	DHX30	0.497512	Putative ATP-dependent RNA helicase DHX30	Mitochondrion. Cytoplasm	0.14	34	7	mt reference	Nucleoside, nucleotide and nucleic acid metabolism
1054	IPI00514863	Q9UGC7	ENSG00000112031	MTRF1L	0.497512	Mitochondrial translational release factor 1-like	Cytoplasm	0.01	2	1	mt reference	Protein metabolism and modification
1055	IPI00022624	Q8NFJ5	ENSG00000013588	GPRC5A	0.497512	Retinoic acid-induced protein 3	ER/Golgi	0.08	5	2	non-mt reference	Biological process unclassified
1056	IPI00007110	Q9H4B0	ENSG00000128694	OSGEPL1	0.497512	Probable O-sialoglycoprotein endopeptidase 2	Unknown	0.24	7	3	mt reference	Protein metabolism and modification
1057	IPI00020928	Q6LES8	ENSG00000108064	TFAM	0.497512	TFAM protein	Mitochondrion	0.14	8	3	mt reference	Nucleoside, nucleotide and nucleic acid metabolism
1058	IPI00619908	Q96DW7	ENSG00000138078	PREPL	0.49505	Prolyl endopeptidase-like variant E	Cytoplasm	0.09	3	3	non-mt reference	Protein metabolism and modification
1059	IPI00219381	Q6IAY8	ENSG00000131495	NDUFA2	0.49505	NADH dehydrogenase [ubiquinone] 1 alpha subcomplex subunit 2	Mitochondrion	0	2	1	mt reference	Electron transport
1060	IPI00032103	Q53EQ4	ENSG00000171766	GATM	0.492611	Glycine amidinotransferase	Mitochondrion. Cytoplasm	0.26	5	2	mt reference	Amino acid metabolism
1061	IPI00305166	Q9UMY5	ENSG00000073578	SDHA	0.490196	Succinate dehydrogenase [ubiquinone] flavoprotein subunit	Mitochondrion	0.13	81	11	mt reference	Carbohydrate metabolism
1062	IPI00452731	Q6IB89	ENSG00000167774	NDUFA7	0.487805	NADH dehydrogenase [ubiquinone] 1 alpha subcomplex subunit 7	Mitochondrion	0.07	6	1	mt reference	Biological process unclassified
1063	IPI00465176	Q9P0N0	ENSG00000185414	MRPL30	0.487805	Mitochondrial ribosomal protein L30	Mitochondrion	0.03	3	1	mt reference	Protein metabolism and modification
1064	IPI00418290	Q96Q72	ENSG00000180992	MRPL14	0.487805	39S ribosomal protein L14	Mitochondrion	0.23	7	2	mt reference	Protein metabolism and modification
1065	IPI00376448	Q96Q55	ENSG00000159111	MRPL10	0.485437	39S ribosomal protein L10	Mitochondrion	0.2	4	3	mt reference	Biological process unclassified
1066	IPI00102660	Q9H6V3	ENSG00000107815	PEO1	0.483092	Twinkle protein	Mitochondrion	0	2	1	mt reference	Cell cycle
1067	IPI00296999	Q8N5M1	ENSG00000171953	ATPAF2	0.483092	ATP synthase mitochondrial F1 complex assembly factor 2	Mitochondrion	0	2	3	mt reference	Phosphate metabolism
1068	IPI00644024	Q9BX61	ENSG00000130299	GTPBP3	0.483092	tRNA modification GTPase GTPBP3	Mitochondrion	0.02	3	1	mt reference	Nucleoside, nucleotide and nucleic acid metabolism
1069	IPI00024623	Q96CX7	ENSG00000196177	ACADSB	0.483092	Short/branched chain specific acyl-CoA dehydrogenase	Mitochondrion	0.01	2	1	mt reference	Lipid, fatty acid and steroid metabolism
1070	IPI00215954	Q9Y2Z2	ENSG00000135297	MTO1	0.480769	Protein MTO1 homolog	Mitochondrion	0.23	2	1	mt reference	Biological process unclassified
1071	IPI00646750	Q8TA88	ENSG00000168275	C1orf31	0.480769	Uncharacterized protein C1orf31	Unknown	0.02	4	2	mt reference	Biological process unclassified
1072	IPI00074010	Q6IA59	ENSG00000151576	QTRTD1	0.480769	Queuine tRNA-ribosyltransferase domain-containing protein 1	Unknown	0.07	5	4	non-mt reference	Nucleoside, nucleotide and nucleic acid metabolism
1073	IPI00060287	Q96BW9	ENSG00000144559	C3orf31	0.478469	MMP37-like protein	Mitochondrion	0.14	3	2	mt reference	Biological process unclassified
1074	IPI00006970	Q9Y399	ENSG00000122140	MRPS2	0.471698	Mitochondrial ribosomal protein S2	Mitochondrion	0.06	4	1	mt reference	Protein metabolism and modification
1075	IPI00221298	Q96ID4	ENSG00000167792	NDUFV1	0.469484	NADH dehydrogenase [ubiquinone] flavoprotein 1	Mitochondrion	0.17	44	7	mt reference	Electron transport
1076	IPI00604664	Q9P1A0	ENSG00000023228	NDUFS1	0.469484	NADH-ubiquinone oxidoreductase 75 kDa subunit	Mitochondrion	0.2	25	12	mt reference	Electron transport
1077	IPI00025239	Q9UEV3	ENSG00000158864	NDUFS2	0.469484	NADH dehydrogenase [ubiquinone] iron-sulfur protein 2	Mitochondrion	0.18	7	1	mt reference	Electron transport
1078	IPI00098902	Q9UDX0	ENSG00000105953	OGDH	0.46729	2-oxoglutarate dehydrogenase E1 component	Mitochondrion	0.18	24	11	mt reference	Carbohydrate metabolism
1079	IPI00022403	Q9UI04	ENSG00000172172	MRPL13	0.465116	39S ribosomal protein L13	Mitochondrion	0	1	1	mt reference	Protein metabolism and modification
1080	IPI00007676	Q9Y6G8	ENSG00000149084	HSD17B12	0.465116	Estradiol 17-beta-dehydrogenase 12	ER/Golgi	0.02	3	2	mt reference	Other metabolism
1081	IPI00010244	Q9BYC3	ENSG00000181991	MRPS11	0.462963	Mitochondrial ribosomal protein S11 isoform a variant	Mitochondrion	0.12	3	1	mt reference	Protein metabolism and modification
1082	IPI00172594	Q9BR04	ENSG00000086504	MRPL28	0.462963	MRPL28 protein	Mitochondrion	0.19	3	1	mt reference	Protein metabolism and modification
1083	IPI00007321	Q9UQF9	ENSG00000120992	LYPLA1	0.458716	Acyl-protein thioesterase 1	Cytoplasm	0	1	1	mt reference	Lipid, fatty acid and steroid metabolism
1084	IPI00026512	Q96TC0	ENSG00000132591	ERAL1	0.452489	GTP-binding protein era homolog	Unknown	0.01	2	3	mt reference	Protein metabolism and modification
1085	IPI00219772	Q9UI16	ENSG00000099795	NDUFB7	0.452489	NADH dehydrogenase [ubiquinone] 1 beta subcomplex subunit 7	Mitochondrion	0.03	4	1	mt reference	Electron transport
1086	IPI00011062	Q7Z5I5	ENSG00000021826	CPS1	0.45045	Carbamoyl-phosphate synthase [ammonia]	Mitochondrion	0.17	5	3	mt reference	Biological process unclassified
1087	IPI00217277	Q9UBX3	ENSG00000183048	SLC25A10	0.45045	Mitochondrial dicarboxylate carrier	Mitochondrion	0.18	5	2	mt reference	Nucleoside, nucleotide and nucleic acid metabolism
1088	IPI00152432	Q8TD30	ENSG00000166123	GPT2	0.45045	Alanine aminotransferase 2	Unknown	0.16	11	4	mt reference	Amino acid metabolism
1089	IPI00007797	Q01469	ENSG00000166899	FABP5	0.446429	Fatty acid-binding protein	Cytoplasm	0.06	2	1	non-mt reference	Lipid, fatty acid and steroid metabolism
1090	IPI00024990	Q9UKM8	ENSG00000119711	ALDH6A1	0.446429	Methylmalonate-semialdehyde dehydrogenase	Mitochondrion	0.06	3	4	mt reference	Amino acid metabolism
1091	IPI00010278	Q9NZ76	ENSG00000112996	MRPS30	0.442478	Mitochondrial ribosomal protein S30 variant	Mitochondrion	0.14	12	2	mt reference	Apoptosis
1092	IPI00384016	Q9BQ32	ENSG00000119689	DLST	0.440529	Dihydrolipoamide succinyltransferase	Mitochondrion	0.18	15	2	mt reference	Biological process unclassified
1093	IPI00000792	Q6NSK9	ENSG00000116791	CRYZ	0.438596	Quinone oxidoreductase	Cytoplasm	0.03	8	3	mt reference	Carbohydrate metabolism
1094	IPI00023161	Q9HBU8	ENSG00000173867	MRPL46	0.436681	39S ribosomal protein L46	Mitochondrion	0.06	3	2	mt reference	Biological process unclassified
1095	IPI00019903	Q9UI60	ENSG00000136463	CCDC44	0.436681	Coiled-coil domain-containing protein 44	Unknown	0.09	14	5	mt reference	Biological process unclassified
1096	IPI00783656	Q9P0B9	ENSG00000204316	MRPL38	0.434783	39S ribosomal protein L38	Mitochondrion	0.19	12	3	mt reference	Signal transduction
1097	IPI00007045	Q9Y3D4	ENSG00000023572	GLRX2	0.431034	Glutaredoxin-2	Mitochondrion	0	1	1	mt reference	Sulfur metabolism
1098	IPI00026516	Q6IAV5	ENSG00000083720	OXCT1	0.431034	OXCT protein	Mitochondrion	0.15	20	3	mt reference	Carbohydrate metabolism
1099	IPI00298738	Q59E91	ENSG00000099821	POLRMT	0.420168	DNA-directed RNA polymerase	Mitochondrion	0.18	8	3	mt reference	Nucleoside, nucleotide and nucleic acid metabolism
1100	IPI00017592	Q9UF65	ENSG00000168924	LETM1	0.41841	Leucine zipper-EF-hand-containing transmembrane protein 1	Mitochondrion	0.28	5	3	mt reference	Biological process unclassified
1101	IPI00011107	Q96GT3	ENSG00000182054	IDH2	0.416667	Isocitrate dehydrogenase [NADP]	Mitochondrion	0.14	27	5	mt reference	Carbohydrate metabolism
1102	IPI00291467	Q96C49	ENSG00000169100	SLC25A6	0.409836	ADP/ATP translocase 3	Mitochondrion	0.1	2	3	mt reference	Nucleoside, nucleotide and nucleic acid metabolism
1103	IPI00446867	Q9NZQ7	ENSG00000120217	CD274	0.406504	Programmed cell death 1 ligand 1	Unknown	0.01	2	1	non-mt reference	Immunity and defense
1104	IPI00037448	Q9UKX1	ENSG00000137106	GRHPR	0.4	Glyoxylate reductase/hydroxypyruvate reductase	Cytoplasm	0.02	6	3	mt reference	Amino acid metabolism
1105	IPI00009634	Q9Y6N5	ENSG00000137767	SQRDL	0.396825	Sulfide dehydrogenase like	Mitochondrion	0.09	4	2	mt reference	Sulfur metabolism
1106	IPI00329625	Q9Y2F6	ENSG00000136270	TBRG4	0.395257	Protein TBRG4	Mitochondrion	0.19	11	6	mt reference	Cell cycle
1107	IPI00025344	Q6IBC4	ENSG00000145494	NDUFS6	0.393701	NADH dehydrogenase [ubiquinone] iron-sulfur protein 6	Mitochondrion	0.15	8	2	mt reference	Electron transport
1108	IPI00556601	P12235	ENSG00000151729	SLC25A4	0.392157	Solute carrier family 25 member 4 variant	Mitochondrion	0.24	4	3	mt reference	Nucleoside, nucleotide and nucleic acid metabolism
1109	IPI00069985	Q9Y624	ENSG00000158769	F11R	0.367647	Junction adhesion molecule	Cytoplasm	0	1	1	mt reference	Cell adhesion
1110	IPI00295388	Q9HDA3	ENSG00000178445	GLDC	0.363636	Glycine dehydrogenase	Mitochondrion	0.09	2	2	mt reference	Amino acid metabolism
1111	IPI00298406	Q4W5B4	ENSG00000138796	HADH	0.362319	Hydroxyacyl-coenzyme A dehydrogenase	Mitochondrion	0.03	4	1	mt reference	Carbohydrate metabolism
1112	IPI00375721	Q8IV62	ENSG00000121897	LIAS	0.362319	Lipoic acid synthetase	Mitochondrion	0.02	2	1	mt reference	Coenzyme and prosthetic group metabolism
1113	IPI00290039	Q9H8C2	ENSG00000163814	CDCP1	0.361011	CUB domain-containing protein 1	Unknown	0.19	3	3	non-mt reference	Biological process unclassified
1114	IPI00294839	Q9Y5Y8	ENSG00000134013	LOXL2	0.350877	Lysyl oxidase-like 2 variant	Others	0.32	5	4	non-mt reference	Cell adhesion
1115	IPI00555902	Q56VL3	ENSG00000145247	OCIAD2	0.347222	OCIA domain-containing protein 2	Others	0.25	12	3	mt reference	Biological process unclassified
1116	IPI00029568	Q38M82	ENSG00000163661	PTX3	0.342466	Pentraxin-related protein PTX3	Others	0	2	1	non-mt reference	Immunity and defense
1117	IPI00556258	Q9UCI9	ENSG00000085662	AKR1B1	0.314465	Aldo-keto reductase family 1	Cytoplasm	0	1	1	mt reference	Other metabolism
1118	IPI00016077	Q53X96	ENSG00000146729	GBAS	0.31348	Protein NipSnap2	Mitochondrion	0.05	9	2	mt reference	Intracellular protein traffic
1119	IPI00218971	Q9P0J1	ENSG00000164951	PPM2C	0.30581	Pyruvate dehydrogenase -phosphatase 1	Mitochondrion	0.15	4	1	mt reference	Carbohydrate metabolism
1120	IPI00099838	Q9UIG6	ENSG00000162836	ACP6	0.263158	Lysophosphatidic acid phosphatase type 6	Mitochondrion	0	1	1	mt reference	Lipid, fatty acid and steroid metabolism
1121	IPI00000821	Q9NX20	ENSG00000166902	MRPL16	0.218818	39S ribosomal protein L16	Mitochondrion	1.18	6	1	mt reference	Protein metabolism and modification
* We used protein analysis through evolutionary relationship (PANTHER) classification system to assign functional annotations of proteins. The first level of the biological processes of proteins were shown.
