# Supplementary material for: Network Clustering Revealed the Systemic Alterations of Mitochondrial Protein Expression
Source: PLoS Comput Biol. 2011 Jun 30;7(6):e1002093. doi: 10.1371/journal.pcbi.1002093 (PMC3127811; doi:10.1371/journal.pcbi.1002093)
Supplement: Table S2 — List of enriched functions in up-regulated mt proteins or down-regulated mt proteins. (XLS) [file pcbi.1002093.s007.xls]

## Sheet: Table S2
Table S2. List of enriched functions in upregulated mt proteins and downregulated mt proteins.
Up-regulated proteins
GO-ID	p-value	Description
6416	2.9981e-13	translation
9059	1.5979e-10	macromolecule biosynthetic process (cytosolic ribosome-mediated translation)
9058	1.5062e-06	biosynthetic process
44267	3.4439e-06	cellular protein metabolic process
44260	5.2356e-06	cellular macromolecule metabolic process
19538	7.7241e-06	protein metabolic process
16071	0.00047703	mRNA metabolic process
44237	0.0019786	cellular metabolic process
44238	0.0024327	primary metabolic process
43170	0.0027079	macromolecule metabolic process
8152	0.0027079	metabolic process
Down-regulated
GO-ID	p-value	Description
6091	1.0116e-27	generation of precursor metabolites and energy
8152	4.8534e-21	metabolic process
6118	3.9384e-20	electron transport
9058	2.9607e-19	biosynthetic process
6416	5.0109e-18	translation (mt ribosome-mediated translation)
6082	8.2532e-18	organic acid metabolic process
19752	4.062e-17	carboxylic acid metabolic process
51186	1.4421e-16	cofactor metabolic process
9060	1.0672e-14	aerobic respiration
45333	1.1074e-14	cellular respiration
6099	1.0563e-13	tricarboxylic acid cycle
46356	1.0563e-13	acetyl-CoA catabolic process
6732	2.4689e-13	coenzyme metabolic process
9109	5.5547e-13	coenzyme catabolic process
9059	7.641e-13	macromolecule biosynthetic process
6520	1.2046e-12	amino acid metabolic process
6084	2.1721e-12	acetyl-CoA metabolic process
44237	3.8559e-12	cellular metabolic process
6120	3.9334e-12	mitochondrial electron transport, NADH to ubiquinone
51187	4.672e-12	cofactor catabolic process
6119	8.3633e-12	oxidative phosphorylation
6519	2.0116e-11	amino acid and derivative metabolic process
6807	2.9343e-11	nitrogen compound metabolic process
6839	3.2639e-11	mitochondrial transport
42773	4.0679e-11	ATP synthesis coupled electron transport
42775	4.0679e-11	organelle ATP synthesis coupled electron transport
15980	1.3773e-09	energy derivation by oxidation of organic compounds
6399	1.3987e-09	tRNA metabolic process
9308	2.9908e-09	amine metabolic process
44270	4.7979e-08	nitrogen compound catabolic process
9063	1.4396e-07	amino acid catabolic process
9310	4.0641e-07	amine catabolic process
43681	5.9883e-07	protein import into mitochondrion
6626	1.1128e-06	protein targeting to mitochondrion
44248	1.4095e-06	cellular catabolic process
44238	2.4554e-06	primary metabolic process
46483	5.5248e-06	heterocycle metabolic process
7005	5.6032e-06	mitochondrion organization and biogenesis
6457	9.1839e-06	protein folding
44262	1.0673e-05	cellular carbohydrate metabolic process
9056	1.4797e-05	catabolic process
9081	2.3079e-05	branched chain family amino acid metabolic process
44267	3.0682e-05	cellular protein metabolic process
6418	3.0682e-05	tRNA aminoacylation for protein translation
43039	3.0682e-05	tRNA aminoacylation
43038	3.0682e-05	amino acid activation
7007	5.5799e-05	inner mitochondrial membrane organization and biogenesis
44260	5.9017e-05	cellular macromolecule metabolic process
30150	9.1607e-05	protein import into mitochondrial matrix
19538	0.00010355	protein metabolic process
5975	0.00012297	carbohydrate metabolic process
9083	0.00017657	branched chain family amino acid catabolic process
8033	0.00019296	tRNA processing
44249	0.00019379	cellular biosynthetic process
6104	0.00032219	succinyl-CoA metabolic process
32787	0.00033377	monocarboxylic acid metabolic process
51188	0.00034996	cofactor biosynthetic process
6100	0.00060586	tricarboxylic acid cycle intermediate metabolic process
