# Supplementary material for: Network Clustering Revealed the Systemic Alterations of Mitochondrial Protein Expression
Source: PLoS Comput Biol. 2011 Jun 30;7(6):e1002093. doi: 10.1371/journal.pcbi.1002093 (PMC3127811; doi:10.1371/journal.pcbi.1002093)
Supplement: Table S3 — List of up-regulated functional modules and down-regulated functional modules. (XLS) [file pcbi.1002093.s008.xls]

## Sheet: Table S3
Table S3. List of upregulated functional modules and downregulated functional modules.
Mitochondrial proteins that were missed mRNA expression information from microarray were marked as "-"
Significantly Increased							Significantly Decreased
Cytosolic ribosome							Mitochondrial ribosome
IPI	Gene	ρ0/ρ+ ratio (protein)	ρ0/ρ+ ratio (mRNA)	Definition	Swiss-prot local annotation		IPI	Gene	ρ0/ρ+ ratio (protein)	ρ0/ρ+ ratio (mRNA)	Definition	Swiss-prot local annotation
IPI00376798	RPL11	1.08696	1.02363	60S ribosomal protein L11	Cytoplasm		IPI00375721	LIAS	0.362319	2.18621	Lipoyl synthase, mitochondrial	Mitochondrion
IPI00215719	RPL18	1.11111	0.924806	60S ribosomal protein L18	Cytoplasm		IPI00010244	MRPS11	0.462963	0.758563	28S ribosomal protein S11, mitochondrial	Mitochondrion
IPI00299573	RPL7A	1.1236	0.877701	Ribosomal protein L7a	Cytoplasm		IPI00172594	MRPL28	0.462963	1.21707	39S ribosomal protein L28, mitochondrial	Mitochondrion
IPI00398964	RPL13A	1.1236	1.0882	RPL13A protein	Others		IPI00022403	MRPL13	0.465116	1.35589	39S ribosomal protein L13, mitochondrial	Mitochondrion
IPI00550021	RPL3	1.13636	0.886192	Ribosomal protein L3	Cytoplasm		IPI00006970	MRPS2	0.471698	1.19783	Mitochondrial 28S ribosomal protein S2	Mitochondrion
IPI00556485	RPLP0	1.13636	0.929837	60S acidic ribosomal protein P0	Cytoplasm		IPI00376448	MRPL10	0.485437	1.0163	39S ribosomal protein L10, mitochondrial	Mitochondrion
IPI00003918	RPL4	1.25	1.08847	60S ribosomal protein L4	Cytoplasm		IPI00465176	MRPL30	0.487805	1.2498	39S ribosomal protein L30, mitochondrial	Mitochondrion
IPI00186290	EEF2	1.26582	0.989346	Elongation factor 2	Cytoplasm		IPI00514863	MTRF1L	0.497512	1.39415	Mitochondrial translational release factor 1-like	Cytoplasm
IPI00219156	RPL30	1.35135	0.974513	60S ribosomal protein L30	Cytoplasm		IPI00007110	OSGEPL1	0.497512	1.26351	Probable O-sialoglycoprotein endopeptidase 2	Unknown
IPI00640929	RPS6	1.35135	1.12542	Ribosomal protein S6	Cytoplasm		IPI00012353	MRPL3	0.507614	1.42945	Mitochondrial ribosomal protein L3	Mitochondrion
IPI00011253	RPS3	1.40845	0.957679	Ribosomal protein S3	Cytoplasm		IPI00029114	ICT1	0.52356	0.849541	Immature colon carcinoma transcript 1 protein	Unknown
IPI00012772	RPL8	1.40845	0.91238	60S ribosomal protein L8	Cytoplasm		IPI00744772	MRPS17	0.529101	0.938847	28S ribosomal protein S17, mitochondrial	Mitochondrion
IPI00477279	RPL12	1.40845	1.03804	60S ribosomal protein L12	Others		IPI00179019	MRPL35	0.546448	1.65723	39S ribosomal protein L35, mitochondrial	Mitochondrion
IPI00022648	EIF5	1.47059	0.917334	Eukaryotic translation initiation factor 5	Cytoplasm		IPI00026157	MTRF1	0.549451	0.972252	MTRF1 protein	Mitochondrion
IPI00219153	RPL22	1.47059	2.23314	Ribosomal protein L22	Cytoplasm		IPI00023086	MRPL15	0.552486	0.963637	39S ribosomal protein L15, mitochondrial	Mitochondrion
IPI00031691	RPL9	1.47059	1.11786	Ribosomal protein L9 isoform	Others		IPI00332157	MRPL54	0.561798	1.48382	39S ribosomal protein 54, mitochondrial	Mitochondrion
IPI00025091	RPS11	1.49254	0.940283	40S ribosomal protein S11	Cytoplasm		IPI00005692	MRPS12	0.571429	0.9775	MRPS12 protein	Mitochondrion
IPI00216587	RPS8	1.53846	1.00429	40S ribosomal protein S8	Cytoplasm		IPI00006440	MRPS7	0.584795	0.884101	28S ribosomal protein S7, mitochondrial	Mitochondrion. Cytoplasm
IPI00008433	RPS5	1.5873	0.986825	40S ribosomal protein S5	Cytoplasm		IPI00549381	MRPL1	0.595238	1.42477	39S ribosomal protein L1, mitochondrial	Mitochondrion
IPI00017448	RPS21	1.6129	1.56947	Ribosomal protein S21	Cytoplasm		IPI00073779	MRPS35	0.595238	1.27271	28S ribosomal protein S35, mitochondrial	Mitochondrion
IPI00182533	RPL28	1.63934	0.861119	60S ribosomal protein L28	Cytoplasm		IPI00023334	MRPL4	0.606061	1.0386	39S ribosomal protein L4, mitochondrial	Mitochondrion
IPI00217030	RPS4X	1.63934	1.19177	RPS4X protein	Cytoplasm		IPI00216260	TSFM	0.617284	1.00357	Elongation factor Ts, mitochondrial	Mitochondrion
IPI00026202	RPL18A	1.66667	0.978432	Ribosomal protein L18a	Cytoplasm		IPI00018691	MRPS18A	0.625	0.870575	28S ribosomal protein S18a, mitochondrial	Mitochondrion
IPI00413108	RPSA	1.72414	-	Laminin receptor-like protein LAMRL5	Cytoplasm		IPI00160421	MRPL18	0.628931	1.19388	39S ribosomal protein L18, mitochondrial	Mitochondrion
IPI00220894	EIF4H	1.72414	0.695331	Eukaryotic translation initiation factor 4H	Cytoplasm		IPI00013146	MRPS22	0.636943	1.3133	Brain my045 protein	Mitochondrion
IPI00395998	RPL32	1.75439	1.29954	60S ribosomal protein L32	Unknown		IPI00515096	C20orf52	0.645161	0.98055	Chromosome 20 open reading frame 52	Unknown
IPI00013917	RPS12	1.75439	1.00429	40S ribosomal protein S12	Cytoplasm		IPI00013706	MRPL20	0.653595	2.05262	39S ribosomal protein L20, mitochondrial	Mitochondrion
IPI00398135	RPL27A	1.88679	2.12458	Ribosomal protein L27a	Cytoplasm		IPI00384180	YRDC	0.657895	2.10403	YrdC domain-containing protein	Mitochondrion
IPI00306332	RPL24	1.88679	1.00565	60S ribosomal protein L24	Cytoplasm		IPI00020510	ZCD1	0.657895	1.39802	Zinc finger CDGSH-type domain 1	Unknown
IPI00221093	RPS17	2.12766	0.835147	40S ribosomal protein S17	Cytoplasm		IPI00332525	MRPL42	0.662252	0.923373	Mitochondrial 28S ribosomal protein S32, mitochondrial	Mitochondrion
IPI00397808	RPS27A	2.17391	1.04659	Ribosomal protein S27A	Cytoplasm		IPI00023094	MRPL22	0.675676	1.17494	39S ribosomal protein L22, mitochondrial	Mitochondrion
IPI00554723	RPL10	2.27273	-	60S ribosomal protein L10	Cytoplasm. ER/golgi		IPI00386010	MRPL12	0.675676	0.831327	39S ribosomal protein L12, mitochondrial	Mitochondrion
IPI00290460	EIF3S4	2.85714	1.1174	Eukaryotic translation initiation factor 3 subunit G	Cytoplasm		IPI00154473	GFM1	0.680272	3.14007	Elongation factor G 1, mitochondrial	Mitochondrion
IPI00025491	EIF4A1	7.14286	0.989257	Eukaryotic initiation factor 4AI	Cytoplasm		IPI00027107	TUFM	0.684932	1.33674	Elongation factor Tu, mitochondrial	Mitochondrion
							IPI00007001	MRPL11	0.684932	1.65721	39S ribosomal protein L11, mitochondrial	Mitochondrion
Ribonucleoprotein complex							IPI00027096	MRPL19	0.689655	1.08613	Mitochondrial ribosomal protein L19	Mitochondrion
IPI	Gene	ρ0/ρ+ ratio (protein)	ρ0/ρ+ ratio (mRNA)	Definition	Swiss-prot local annotation		IPI00172591	MRPL17	0.70922	1.08834	39S ribosomal protein L17, mitochondrial	Mitochondrion
IPI00423570	KRAS	1.23457	-	GTPase KRas	Membrane		IPI00604527	TARS2	0.719424	2.00617	Threonyl-tRNA synthetase 2, mitochondrial	Mitochondrion
IPI00742905	DHX9	1.36986	0.973806	ATP-dependent RNA helicase A	Cytoplasm. Nucleus		IPI00071703	GFM2	0.724638	0.901286	G elongation factor, mitochondrial 2	Mitochondrion
IPI00607708	LDHA	1.38889	0.881115	L-lactate dehydrogenase A chain	Cytoplasm		IPI00062298	C1orf151	0.735294	1.14147	UPF0327 protein C1orf151	Membrane
IPI00470509	PCBP2	1.78571	0.870115	Poly(rC)-binding protein 2	Cytoplasm. Nucleus		IPI00181231	PTCD3	0.806452	1.09812	Pentatricopeptide repeat-containing protein 3, mitochondrial	Mitochondrion
IPI00216592	HNRPC	1.88679	0.973371	Heterogeneous nuclear ribonucleoproteins C1/C2	Nucleus		IPI00411816	MRPL2	0.934579	0.961179	39S ribosomal protein L2, mitochondrial	Mitochondrion
IPI00220683	HNRPD	2.04082	0.921791	Heterogeneous nuclear ribonucleoprotein D0	Nucleus		IPI00014835	MRPS9	0.934579	3.65388	MRPS9 protein	Mitochondrion
IPI00016610	PCBP1	2.04082	1.01334	Poly(rC)-binding protein 1	Cytoplasm. Nucleus		IPI00642256	CAPZB	0.980392	0.719106	F-actin-capping protein subunit beta	Cytoplasm
IPI00012074	HNRPR	2.04082	1.03638	HNRPR protein	Nucleus		IPI00019502	MYH9	1.14943	0.581001	Myosin	Cytoplasm
IPI00026167	NHP2L1	2.04082	0.8657	NHP2L1 protein	Nucleus		IPI00299000	PA2G4	1.36986	1.01301	Proliferation-associated protein 2G4	Cytoplasm. Nucleus
IPI00215965	HNRPA1	2.27273	1.07933	Putative uncharacterized protein	Cytoplasm. Nucleus
IPI00216049	HNRPK	2.38095	1.11069	HNRPK protein	Cytoplasm. Nucleus		Electron transport
IPI00003881	HNRPF	2.5641	1.17554	Heterogeneous nuclear ribonucleoprotein F	Nucleus		IPI	Gene	ρ0/ρ+ ratio (protein)	ρ0/ρ+ ratio (mRNA)	Definition	Swiss-prot local annotation
IPI00644079	HNRPU	2.7027	1.11256	p120	Nucleus		IPI00025344	NDUFS6	0.393701	1.28804	NDUFS6 protein	Mitochondrion
IPI00383296	HNRPM	2.94118	1.22471	Heterogeneous nuclear ribonucleoprotein M	Nucleus		IPI00219772	NDUFB7	0.452489	1.50078	NADH dehydrogenase [ubiquinone] 1 beta subcomplex subunit 7	Mitochondrion
							IPI00604664	NDUFS1	0.469484	1.23264	NADH-ubiquinone oxidoreductase 75 kDa subunit, mitochondrial	Mitochondrion
DNA repair							IPI00221298	NDUFV1	0.469484	1.4562	NADH dehydrogenase [ubiquinone] flavoprotein 1, mitochondrial	Mitochondrion
IPI	Gene	ρ0/ρ+ ratio (protein)	ρ0/ρ+ ratio (mRNA)	Definition	Swiss-prot local annotation		IPI00025239	NDUFS2	0.469484	1.10237	NADH dehydrogenase [ubiquinone] iron-sulfur protein 2, mitochondrial	Mitochondrion
IPI00165506	POLDIP2	0.552486	0.556729	Polymerase delta-interacting protein 2	Mitochondrion. Nucleus		IPI00452731	NDUFA7	0.487805	1.37528	NDUFA7 protein	Mitochondrion
IPI00291755	NUP210	0.714286	1.44885	Nuclear pore membrane glycoprotein 210	Nucleus		IPI00219381	NDUFA2	0.49505	0.808276	NADH dehydrogenase [ubiquinone] 1 alpha subcomplex subunit 2	Mitochondrion
IPI00219097	HMGB2	0.892857	0.72099	High mobility group protein B2	Cytoplasm. Nucleus		IPI00396627	ELAC2	0.507614	0.616494	Zinc phosphodiesterase ELAC protein 2	Nucleus
IPI00005154	SSRP1	1.19048	0.865981	FACT complex subunit SSRP1	Cytoplasm. Nucleus		IPI00554681	NDUFA5	0.512821	-	NADH dehydrogenase [ubiquinone] 1 alpha subcomplex subunit 5	Mitochondrion
IPI00643041	RAN	1.23457	1.62909	GTP-binding nuclear protein Ran	Cytoplasm. Nucleus		IPI00220063	NDUFS5	0.526316	1.01979	NDUFS5 protein	Mitochondrion
IPI00449263	ANP32A	1.28205	1.56219	Acidic leucine-rich nuclear phosphoprotein 32 family member A	Cytoplasm. Nucleus		IPI00029561	NDUFA10	0.540541	1.1642	NADH dehydrogenase ubiquinone 1 alpha subcomplex	Mitochondrion
IPI00219038	H3F3A	1.35135	1.3141	Histone H3.3	Nucleus		IPI00646556	NDUFV2	0.549451	1.35018	24-kDa subunit of complex I	Mitochondrion
IPI00290770	CCT3	1.38889	1.15655	T-complex protein 1 subunit gamma	Cytoplasm		IPI00219034	NDUFA8	0.552486	0.854613	NADH dehydrogenase [ubiquinone] 1 alpha subcomplex subunit 8	Mitochondrion
IPI00449049	PARP1	1.72414	1.18811	Poly(ADP-ribose) polymerase	Nucleus		IPI00329301	NDUFA11	0.552486	1.32222	NADH dehydrogenase [ubiquinone] 1 alpha subcomplex subunit 11	Mitochondrion
IPI00215911	APEX1	1.75439	1.11415	DNA-(apurinic or apyrimidinic site) lyase	Cytoplasm. Nucleus. ER/Golgi		IPI00032560	NDUFAF1	0.558659	1.47365	Complex I intermediate-associated protein 30, mitochondrial	Mitochondrion
IPI00644712	XRCC6 (Ku70)	1.96078	1.04103	ATP-dependent DNA helicase 2 subunit 1	Nucleus		IPI00305383	UQCRC2	0.571429	2.10881	Cytochrome b-c1 complex subunit 2, mitochondrial	Mitochondrion
IPI00021700	PCNA	1.96078	0.972495	Proliferating cell nuclear antigen	Nucleus		IPI00010810	ETFA	0.578035	0.952372	Electron-transfer-flavoprotein, alpha polypeptide	Mitochondrion
IPI00220834	XRCC5 (Ku80)	2	1.20605	ATP-dependent DNA helicase 2 subunit 2	Nucleus		IPI00004902	ETFB	0.584795	1.38875	Electron transfer flavoprotein subunit beta	Mitochondrion
IPI00301609	NEK9	16.6667	-	Serine/threonine-protein kinase Nek9	Cytoplasm. Nucleus		IPI00291006	MDH2	0.675676	1.20186	Malate dehydrogenase	Mitochondrion
							IPI00479905	NDUFB10	0.680272	2.07815	NADH ubiquinone oxidoreductase PDSW subunit	Mitochondrion
Proteolysis							IPI00013847	UQCRC1	0.694444	1.0745	Cytochrome b-c1 complex subunit 1, mitochondrial	Mitochondrion
IPI	Gene	ρ0/ρ+ ratio (protein)	ρ0/ρ+ ratio (mRNA)	Definition	Swiss-prot local annotation		IPI00472058	NDUFB11	0.719424	0.529162	NADH dehydrogenase [ubiquinone] 1 beta subcomplex subunit 11, mitochondrial	Mitochondrion
IPI00219613	PITRM1	0.662252	1.31752	Presequence protease, mitochondrial	Mitochondrion		IPI00029264	CYC1	0.724638	1.53404	Cytochrome c1, heme protein, mitochondrial	Mitochondrion
IPI00296099	THBS1	0.735294	0.101586	Thrombospondin-1p180	Others		IPI00032875	ETFDH	0.787402	0.640265	Electron transfer flavoprotein-ubiquinone oxidoreductase, mitochondrial	Mitochondrion
IPI00014230	C1QBP	0.775194	0.975753	Complement component 1 Q subcomponent-binding protein, mitochondrial	Mitochondrion		IPI00022442	NDUFAB1	0.787402	3.0202	Acyl carrier protein, mitochondrial	Mitochondrion
IPI00183695	S100A10	0.869565	0.370069	S100A10 protein	Unknown		IPI00010845	NDUFS8	0.900901	1.42143	NADH dehydrogenase (Ubiquinone) Fe-S protein 8, 23kDa (NADH-coenzyme Q reductase) variant	Mitochondrion
IPI00479723	FN1	0.952381	-	Fibronectin	ER/Golgi		IPI00219207	RTN4	0.952381	-	Reticulon-4	ER/Golgi
IPI00418169	ANXA2	0.970874	0.480939	Annexin A2	Others		IPI00255052	NDUFB9	1.03093	1.85332	NADH dehydrogenase [ubiquinone] 1 beta subcomplex subunit 9	Mitochondrion
IPI00296180	PLAU	1.16279	3.70771	PLAU protein	Others		IPI00465315	CYCS	1.20482	1.98832	Cytochrome c	Mitochondrion. Nucleus
IPI00295741	CTSB	1.21951	1.27161	Cathepsin B	Unknown
IPI00293276	MIF	1.31579	1.07904	MIF protein	Others		Tricarboxylic acid cycle
IPI00215707	PLAUR	1.40845	1.66179	Urokinase plasminogen activator surface receptor	Membrane		IPI	Gene	ρ0/ρ+ ratio (protein)	ρ0/ρ+ ratio (mRNA)	Definition	Swiss-prot local annotation
Unknown	CTSD	2.22222	1.62155	Cathepsin D	Unknown		IPI00218971	PPM2C	0.30581	0.76636	[Pyruvate dehydrogenase [lipoamide]]-phosphatase 1, mitochondrial	Mitochondrion
IPI00289819	IGF2R	2.27273	2.92803	Cation-independent mannose-6-phosphate receptor	ER/Golgi		IPI00011107	IDH2	0.416667	0.661673	Isocitrate dehydrogenase [NADP], mitochondrial	Mitochondrion
IPI00400878	HGF	2.7027	-	Hepatocyte growth factor	Others		IPI00384016	DLST	0.440529	1.40421	Dihydrolipoyllysine-residue succinyltransferase component of 2-oxoglutarate dehydrogenase complex, mitochondrial	Mitochondrion
IPI00019580	PLG	3.57143	-	PLG protein	Others		IPI00098902	OGDH	0.46729	0.804756	Oxoglutarate (Alpha-ketoglutarate) dehydrogenase	Mitochondrion
IPI00220327	KRT1	4.7619	-	Keratin, type II cytoskeletal 1	Others		IPI00305166	SDHA	0.490196	0.651954	Succinate dehydrogenase [ubiquinone] flavoprotein subunit, mitochondrial	Mitochondrion
							IPI00294911	SDHB	0.515464	1.1066	Succinate dehydrogenase [ubiquinone] iron-sulfur subunit, mitochondrial	Mitochondrion
Protein folding on mitochodnrial surface							IPI00383539	CS	0.526316	1.04542	Citrate synthase, mitochondrial	Mitochondrion
IPI	Gene	ρ0/ρ+ ratio (protein)	ρ0/ρ+ ratio (mRNA)	Definition	Swiss-prot local annotation		IPI00464979	SUCLA2	0.578035	1.20285	Succinyl-CoA ligase [ADP-forming] subunit beta, mitochondrial	Mitochondrion
IPI00382470	HSP90AA1	0.813008	1.23776	Heat shock protein HSP 90-alpha	Cytoplasm		IPI00096066	SUCLG2	0.581395	0.816887	Succinyl-CoA ligase [GDP-forming] subunit beta, mitochondrial	Mitochondrion
IPI00334775	HSP90AB1	0.900901	0.771857	Heat shock protein HSP 90-beta	Cytoplasm		IPI00759493	SUCLG1	0.581395	1.50932	Succinyl-CoA ligase [GDP-forming] subunit alpha, mitochondrial	Mitochondrion
IPI00000643	BAG2	0.970874	-	BAG family molecular chaperone regulator 2	Unknown		IPI00017855	ACO2	0.588235	0.930336	Aconitate hydratase, mitochondrial	Mitochondrion
IPI00003865	HSPA8	1.11111	1.37583	Heat shock cognate 71 kDa protein	Cytoplasm		IPI00792971	IDH3A	0.591716	1.11916	Isocitrate dehydrogenase [NAD] subunit alpha, mitochondrial	Mitochondrion
IPI00007940	CHUK	1.11111	1.85896	Inhibitor of nuclear factor kappa-B kinase subunit alpha	Cytoplasm. Nucleus		IPI00014831	PDK1	0.591716	-	Putative uncharacterized protein PDK1	Mitochondrion
IPI00012535	DNAJA1	1.17647	1.2524	DnaJ homolog subfamily A member 1	Membrane		IPI00063408	DHTKD1	0.60241	1.08188	Probable 2-oxoglutarate dehydrogenase E1 component DHKTD1, mitochondrial	Mitochondrion
IPI00479946	STIP1	1.36986	0.931312	Stress-induced-phosphoprotein 1	Cytoplasm. Nucleus		IPI00003944	DBT	0.609756	1.24735	Dihydrolipoamide branched chain transacylase E2	Mitochondrion
IPI00513743	HSPH1	1.51515	2.09498	Heat shock protein 105 kDa	Cytoplasm		IPI00642832	BCKDHB	0.636943	1.0625	Branched chain keto acid dehydrogenase E1, beta polypeptide	Mitochondrion
IPI00025156	STUB1	1.53846	0.865469	STIP1 homology and U box-containing protein 1	Cytoplasm		IPI00298423	PDHX	0.641026	1.4054	Pyruvate dehydrogenase protein X component, mitochondrial	Mitochondrion
IPI00006752	MAP4K4	1.5625	-	Mitogen-activated protein kinase kinase kinase kinase 4	Unknown		IPI00643577	ME2	0.653595	1.76157	NAD-dependent malic enzyme, mitochondrial	Mitochondrion
IPI00640341	FKBP8	1.5625	0.919628	FK506-binding protein 8	Mitochondrion		IPI00335068	IDH3G	0.671141	0.721082	Isocitrate dehydrogenase [NAD] subunit gamma, mitochondrial	Mitochondrion
IPI00442503	HSPBP1	1.96078	1.28207	Hsp70-binding protein 1	Unknown		IPI00021338	DLAT	0.714286	1.54015	Pyruvate dehydrogenase complex component E2	Mitochondrion
							IPI00299402	PC	0.735294	1.02045	Pyruvate carboxylase, mitochondrial	Mitochondrion
							IPI00015911	DLD	0.847458	1.31707	Dihydrolipoyl dehydrogenase, mitochondrial	Mitochondrion
							IPI00306301	PDHA1	0.892857	0.759607	Pyruvate dehydrogenase alpha subunit	Mitochondrion
							IPI00003925	PDHB	0.952381	1.0466	Pyruvate dehydrogenase E1 component subunit beta, mitochondrial	Mitochondrion
							IPI00554541	ILVBL	1.26582	0.857865	Acetolactate synthase	Membrane
							Amino acid metabolism
							IPI	Gene	ρ0/ρ+ ratio (protein)	ρ0/ρ+ ratio (mRNA)	Definition	Swiss-prot local annotation
							IPI00024990	ALDH6A1	0.446429	0.718341	Methylmalonate-semialdehyde dehydrogenase [acylating], mitochondrial	Mitochondrion
							IPI00152432	GPT2	0.45045	2.06409	Alanine aminotransferase 2	Unknown
							IPI00419237	LAP3	0.5	1.29935	Cytosol aminopeptidase	Cytoplasm
							IPI00016458	L2HGDH	0.505051	1.34165	L-2-hydroxyglutarate dehydrogenase, mitochondrial	Mitochondrion
							IPI00103467	ALDH1B1	0.515464	-	Aldehyde dehydrogenase X, mitochondrial	Mitochondrion
							IPI00248961	ACSS1	0.520833	0.283107	Acetyl-coenzyme A synthetase 2-like, mitochondrial	Mitochondrion
							IPI00289159	GLS	0.540541	2.48213	Glutaminase kidney isoform, mitochondrial	Mitochondrion
							IPI00015804	DUS2L	0.578035	0.951799	tRNA-dihydrouridine synthase 2-like	Cytoplasm. ER/golgi
							IPI00016801	GLUD1	0.588235	1.61779	Glutamate dehydrogenase	Mitochondrion
							IPI00550882	PYCR1	0.595238	0.40303	Pyrroline-5-carboxylate reductase 1, mitochondrial	Mitochondrion
							IPI00018206	GOT2	0.613497	0.723312	Aspartate aminotransferase, mitochondrial	Mitochondrion
							IPI00008982	ALDH18A1	0.617284	-	Delta-1-pyrroline-5-carboxylate synthetase	Cytoplasm
							IPI00470610	PYCR2	0.632911	1.0509	Pyrroline-5-carboxylate reductase 2	Unknown
							IPI00022334	OAT	0.714286	1.05773	Ornithine aminotransferase, mitochondrial	Mitochondrion
							IPI00221234	ALDH7A1	0.714286	0.7846	Alpha-aminoadipic semialdehyde dehydrogenase	Unknown
							IPI00479877	ALDH9A1	0.787402	0.719283	4-trimethylaminobutyraldehyde dehydrogenase	Cytoplasm
							IPI00020332	ARG2	0.8	3.36587	Arginase-2, mitochondrial	Mitochondrion
							IPI00013452	EPRS	0.909091	0.954191	EPRS protein	Cytoplasm
							IPI00218682	P4HA1	0.917431	1.14165	Procollagen-proline, 2-oxoglutarate 4-dioxygenase (Proline 4-hydroxylase), alpha polypeptide I	ER/Golgi
							IPI00003128	P4HA2	1	0.500661	Prolyl 4-hydroxylase subunit alpha-2	ER/Golgi
							IPI00394758	ALDH3A2	1.31579	1.22771	Fatty aldehyde dehydrogenase	ER/Golgi
							IPI00394788	AARS2	1.65	0.870334	Probable alanyl-tRNA synthetase, mitochondrial	Cytoplasm
							DNA replication
							IPI	Gene	ρ0/ρ+ ratio (protein)	ρ0/ρ+ ratio (mRNA)	Definition	Swiss-prot local annotation
							IPI00556601	SLC25A4	0.392157	1.5619	ADP/ATP translocase 1	Mitochondrion
							IPI00298738	POLRMT	0.420168	1.219	DNA-directed RNA polymerase	Mitochondrion
							IPI00102660	PEO1	0.483092	1.16158	Twinkle protein, mitochondrial	Mitochondrion
							IPI00020928	TFAM	0.497512	1.78069	TFAM protein	Mitochondrion
							IPI00034069	TFB2M	0.52356	1.39695	Mitochondrial dimethyladenosine transferase 2, mitochondrial	Mitochondrion
							IPI00428289	MRPL43	0.598802	0.81154	39S ribosomal protein L43, mitochondrial	Mitochondrion
							IPI00026519	PPIF	0.621118	1.28513	Peptidyl-prolyl cis-trans isomerase, mitochondrial	Mitochondrion
							IPI00004317	POLG	0.632911	0.78255	DNA polymerase subunit gamma-1	Mitochondrion
							IPI00291525	TFB1M	0.689655	0.881274	Mitochondrial dimethyladenosine transferase 1, mitochondrial	Mitochondrion
							IPI00216308	VDAC1	0.694444	1.02751	Voltage-dependent anion-selective channel protein 1	Mitochondrion
							IPI00031804	VDAC3	0.746269	1.07123	Voltage-dependent anion-selective channel protein 3	Mitochondrion
							IPI00033486	POLG2	0.793651	0.824541	DNA polymerase subunit gamma-2, mitochondrial	Mitochondrion
							IPI00007188	SLC25A5	0.826446	1.17981	SLC25A5 protein	Mitochondrion
							IPI00220663	HK1	1.05263	-	Hexokinase-1	Mitochondrion
							IPI00216159	GFPT2	2.5641	33.2204	Glucosamine--fructose-6-phosphate aminotransferase [isomerizing] 2	Unknown
							tRNA metabolism
							IPI	Gene	ρ0/ρ+ ratio (protein)	ρ0/ρ+ ratio (mRNA)	Definition	Swiss-prot local annotation
							IPI00019903	CCDC44	0.436681	0.900797	Coiled-coil domain-containing protein 44	Unknown
							IPI00215954	MTO1	0.480769	-	Protein MTO1 homolog, mitochondrial	Mitochondrion
							IPI00644024	GTPBP3	0.483092	1.40919	tRNA modification GTPase GTPBP3, mitochondrial	Mitochondrion
							IPI00514782	TRMU	0.510204	0.979114	Mitochondrial tRNA-specific 2-thiouridylase 1	Cytoplasm
							IPI00386916	QRSL1	0.558659	-	Glutaminyl-tRNA synthase (Glutamine-hydrolyzing)-like 1	Unknown
							IPI00646906	GTPBP5	0.568182	1.39783	GTP-binding protein 5	Mitochondrion
							IPI00062839	MARS2	0.571429	1.71377	Methionyl-tRNA synthetase, mitochondrial	Mitochondrion
							IPI00017283	IARS2	0.641026	0.879605	Isoleucyl-tRNA synthetase, mitochondrial	Mitochondrion
							IPI00167638	GTPBP10	0.675676	-	Putative uncharacterized protein LOC85865	Nucleus
							IPI00472168	MRPL27	0.680272	0.628515	Mitochondrial 39S ribosomal protein L27	Mitochondrion
							IPI00304069	RPUSD4	0.694444	0.808719	RNA pseudouridylate synthase domain-containing protein 4	Unknown
							IPI00100460	DARS2	0.787402	1.77315	Aspartyl-tRNA synthetase, mitochondrial	Cytoplasm
							IPI00008579	FARS2	2	0.530993	Phenylalanyl-tRNA synthetase, mitochondrial	Mitochondrion
							ATP synthesis
							IPI	Gene	ρ0/ρ+ ratio (protein)	ρ0/ρ+ ratio (mRNA)	Definition	Swiss-prot local annotation
							IPI00009634	SQRDL	0.396825	0.149079	Sulfide:quinone oxidoreductase, mitochondrial	Mitochondrion
							IPI00296999	ATPAF2	0.483092	0.642654	ATP synthase mitochondrial F1 complex assembly factor 2, mitochondrial	Mitochondrion
							IPI00654717	PPA2	0.52356	-	Inorganic pyrophosphatase 2, mitochondrial	Mitochondrion. Cytoplasm
							IPI00008528	MT-ATP8	0.526316	-	ATP synthase protein 8	Mitochondrion
							IPI00020075	ABHD10	0.564972	0.823671	Abhydrolase domain-containing protein 10, mitochondrial	Mitochondrion
							IPI00007611	ATP5O	0.598802	1.14678	ATP synthase subunit O, mitochondrial	Mitochondrion
							IPI00470631	COQ9	0.598802	1.73259	Ubiquinone biosynthesis protein COQ9, mitochondrial	Mitochondrion
							IPI00395769	ATP5C1	0.621118	1.09962	ATP synthase subunit gamma, mitochondrial	Mitochondrion
							IPI00176527	ATP5EP2	0.645161	-	Novel protein similar to ATP synthase	Mitochondrion
							IPI00418414	COQ3	0.735294	1.21762	Hexaprenyldihydroxybenzoate methyltransferase, mitochondrial	Mitochondrion
							IPI00003766	ETHE1	0.862069	0.550976	Protein ETHE1, mitochondrial	Mitochondrion. Cytoplasm. Nucleus
							IPI00440493	ATP5A1	0.892857	1.3841	ATP synthase subunit alpha, mitochondrial	Mitochondrion
							IPI00018465	CCT7	1.35135	0.764602	T-complex protein 1 subunit eta	Cytoplasm
							IPI00007812	ATP6V1B2	2.04082	1.4467	V-type proton ATPase subunit B, brain isoform	Others
							IPI00218919	ATP4A	2.22222	1.07187	Cation-transporting ATPase	Membrane
							IPI00025285	ATP6V1G1	2.77778	1.55009	ATP6V1G1 protein	Unknown
							Protein folding in mitochondria
							IPI	Gene	ρ0/ρ+ ratio (protein)	ρ0/ρ+ ratio (mRNA)	Definition	Swiss-prot local annotation
							IPI00017334	PHB	0.564972	1.07233	Prohibitin	Mitochondrion
							IPI00472102	HSPD1 (HSP60)	0.581395	0.934355	P60, 60-kDa heat shock protein, HSP60	Mitochondrion
							IPI00008728	CLPX	0.613497	1.26903	ATP-dependent Clp protease ATP-binding subunit clpX-like, mitochondrial	Mitochondrion
							IPI00006663	ALDH2	0.628931	-	Mitochondrial aldehyde dehydrogenase 2	Mitochondrion
							IPI00005158	LONP1	0.641026	1.498	Lon protease homolog, mitochondrial	Mitochondrion
							IPI00007765	HSPA9	0.666667	1.16498	Stress-70 protein, mitochondrial	Mitochondrion
							IPI00001091	AFG3L2	0.671141	2.53104	AFG3-like protein 2	Mitochondrion
							IPI00006615	CLPB	0.847458	1.01484	Caseinolytic peptidase B protein homolog	Unknown
							IPI00027230	HSP90B1	0.877193	0.872443	HSP90B1 protein	ER/Golgi
