# Supplementary material for: Network Clustering Revealed the Systemic Alterations of Mitochondrial Protein Expression
Source: PLoS Comput Biol. 2011 Jun 30;7(6):e1002093. doi: 10.1371/journal.pcbi.1002093 (PMC3127811; doi:10.1371/journal.pcbi.1002093)
Supplement: Table S4 — Comparisons between protein and mRNA expression. (XLS) [file pcbi.1002093.s009.xls]

## Sheet: Table S4
Table S4. Comparisons between protein and mRNA expression.
IPI	Gene	mtProtein-mRNA expression pattern	Protein abundance ratio (log2)	mRNA(abundance ratio (log2)
IPI00016621	AP2A2	Up-Up	0.03	0.51
IPI00005740	COX4NB	Up-Up	0.03	0.56
IPI00020977	CTGF	Up-Up	0.03	0.97
IPI00219604	MAP2K1	Up-Up	0.03	1.18
IPI00255052	NDUFB9	Up-Up	0.04	0.89
IPI00219365	MSN	Up-Up	0.04	0.89
IPI00029741	ITGB5	Up-Up	0.06	1.18
IPI00028635	RPN2	Up-Up	0.07	0.79
IPI00465059	RHOT2	Up-Up	0.09	0.57
IPI00215888	SRP72	Up-Up	0.09	1.46
IPI00026268	GNB1	Up-Up	0.1	0.44
IPI00029015	FVT1	Up-Up	0.1	0.92
IPI00184708	SLC25A29	Up-Up	0.14	0.57
IPI00012011	CFL1	Up-Up	0.14	0.61
IPI00003865	HSPA8	Up-Up	0.15	0.46
IPI00007940	CHUK	Up-Up	0.15	0.89
IPI00306604	ITGA5	Up-Up	0.15	1.17
IPI00010270	RAC2	Up-Up	0.22	0.41
IPI00291165	PNPT1	Up-Up	0.22	0.69
IPI00006482	ATP1A1	Up-Up	0.22	1.88
IPI00296180	PLAU	Up-Up	0.22	1.89
IPI00007402	IPO7	Up-Up	0.23	0.48
IPI00747849	ATP1B1	Up-Up	0.25	0.61
IPI00219757	GSTP1	Up-Up	0.27	0.5
IPI00465315	CYCS	Up-Up	0.27	0.99
IPI00643041	RAN	Up-Up	0.3	0.7
IPI00167088	C8orf38	Up-Up	0.3	0.82
IPI00412229	BOLA3	Up-Up	0.32	0.39
IPI00171445	ATAD1	Up-Up	0.34	0.6
IPI00449263	ANP32A	Up-Up	0.36	0.64
IPI00514424	PPT1	Up-Up	0.38	0.93
IPI00293276	MIF	Up-Up	0.4	0.11
IPI00394758	ALDH3A2	Up-Up	0.4	0.3
IPI00641157	CTSA	Up-Up	0.42	0.21
IPI00290566	TCP1	Up-Up	0.42	0.67
IPI00640929	RPS6	Up-Up	0.43	0.17
IPI00219038	H3F3A	Up-Up	0.43	0.39
IPI00302927	CCT4	Up-Up	0.43	0.45
IPI00008167	ATP1B3	Up-Up	0.45	0.7
IPI00031622	CHCHD6	Up-Up	0.47	0.14
IPI00290770	CCT3	Up-Up	0.47	0.21
IPI00018352	UCHL1	Up-Up	0.47	0.95
IPI00297779	CCT2	Up-Up	0.49	0.19
IPI00215707	PLAUR	Up-Up	0.49	0.73
IPI00013744	ITGA2	Up-Up	0.49	1.56
IPI00549336	ITGB1	Up-Up	0.54	0.3
IPI00031691	RPL9	Up-Up	0.56	0.16
IPI00430812	CNBP	Up-Up	0.56	0.45
IPI00219153	RPL22	Up-Up	0.56	1.16
IPI00398121	CSDE1	Up-Up	0.58	1.02
IPI00220578	GNAI3	Up-Up	0.58	1.46
IPI00514587	SARS	Up-Up	0.6	0.81
IPI00513743	HSPH1	Up-Up	0.6	1.07
IPI00010414	PDLIM1	Up-Up	0.67	0.38
IPI00015148	RAP1B	Up-Up	0.69	0.13
IPI00027434	RHOC	Up-Up	0.69	0.5
IPI00217030	RPS4X	Up-Up	0.71	0.25
IPI00298851	CD151	Up-Up	0.71	0.36
IPI00303207	ABCE1	Up-Up	0.74	0.34
IPI00645172	CARKD	Up-Up	0.74	0.49
IPI00012834	PPP2R5C	Up-Up	0.76	0.29
IPI00012268	PSMD2	Up-Up	0.76	1
IPI00449049	PARP1	Up-Up	0.79	0.25
IPI00010720	CCT5	Up-Up	0.79	1.86
IPI00014376	RAB31	Up-Up	0.79	2.05
IPI00215911	APEX1	Up-Up	0.81	0.16
IPI00395998	RPL32	Up-Up	0.81	0.38
IPI00642936	GSTO1	Up-Up	0.89	0.6
IPI00012493	RPS20	Up-Up	0.92	0.32
IPI00003406	DBN1	Up-Up	0.92	0.5
IPI00398135	RPL27A	Up-Up	0.92	1.09
IPI00646294	RPUSD3	Up-Up	0.94	0.29
IPI00025049	M6PR	Up-Up	0.97	0.26
IPI00442503	HSPBP1	Up-Up	0.97	0.36
IPI00329200	RANBP5	Up-Up	1	0.22
IPI00220834	XRCC5	Up-Up	1	0.27
IPI00007812	ATP6V1B2	Up-Up	1.03	0.53
IPI00307259	DNAJC13	Up-Up	1.06	0.48
IPI00297261	PTPN1	Up-Up	1.12	0.38
IPI00012197	XTP3TPA	Up-Up	1.12	1.09
IPI00218919	ATP4A	Up-Up	1.15	0.1
IPI00011229	CTSD	Up-Up	1.15	0.7
IPI00217882	SORT1	Up-Up	1.15	0.89
IPI00215965	HNRPA1	Up-Up	1.18	0.11
IPI00289819	IGF2R	Up-Up	1.18	1.55
IPI00027626	CCT6A	Up-Up	1.22	0.29
IPI00216049	HNRPK	Up-Up	1.25	0.15
IPI00003881	HNRPF	Up-Up	1.36	0.23
IPI00216159	GFPT2	Up-Up	1.36	5.05
IPI00016250	FXR2	Up-Up	1.4	0.11
IPI00465439	ALDOA	Up-Up	1.4	0.12
IPI00218474	ENO3	Up-Up	1.4	0.39
IPI00644079	HNRPU	Up-Up	1.43	0.15
IPI00025285	ATP6V1G1	Up-Up	1.47	0.63
IPI00000041	RHOB	Up-Up	1.47	0.71
IPI00290460	EIF3S4	Up-Up	1.51	0.16
IPI00640298	ARHGEF18	Up-Up	1.51	0.52
IPI00383296	HNRPM	Up-Up	1.56	0.29
IPI00028091	ACTR3	Up-Up	1.74	0.42
IPI00012837	KIF5B	Up-Up	1.79	0.31
IPI00446735	FAM82A2	Up-Up	1.89	0.23
IPI00299000	PA2G4	Up-Up	0.45	0.02
IPI00465113	EXDL2	Up-Up	0.47	0.02
IPI00477279	RPL12	Up-Up	0.49	0.05
IPI00304814	GPX4	Up-Up	0.51	0.08
IPI00397728	PPP1R12A	Up-Up	0.58	0.03
IPI00025273	GART	Up-Up	0.58	0.02
IPI00384863	TPT1	Up-Up	0.58	0
IPI00163602	PIP5K1A	Up-Up	0.62	0.05
IPI00216587	RPS8	Up-Up	0.62	0.01
IPI00164770	ACN9	Up-Up	0.69	0.06
IPI00216951	DARS	Up-Up	0.74	0.06
IPI00013917	RPS12	Up-Up	0.81	0.01
IPI00306332	RPL24	Up-Up	0.92	0.01
IPI00644712	XRCC6	Up-Up	0.97	0.06
IPI00387144	TUBA1B	Up-Up	1	0.03
IPI00012074	HNRPR	Up-Up	1.03	0.05
IPI00016610	PCBP1	Up-Up	1.03	0.02
IPI00397808	RPS27A	Up-Up	1.12	0.07
IPI00012828	ACAA1	Up-Up	1.15	0.05
IPI00301428	ATP5SL	Up-Up	1.22	0
IPI00028183	PFDN5	Up-Up	1.79	0.07
IPI00289758	CAPN2	Up-Up	0.47	0.46
IPI00017448	RPS21	Up-Up	0.69	0.65
IPI00412714	SERBP1	Up-Up	0.94	0.77
IPI00023122	PDLIM7	Up-Up	1.36	1.06
IPI00219825	PSAP	Up-Up	0.89	0.66
IPI00477729	ACOX1	Up-Down	-0.07	-0.41
IPI00418169	ANXA2	Up-Down	-0.04	-1.06
IPI00642256	CAPZB	Up-Down	-0.03	-0.48
IPI00013808	ACTN4	Up-Down	0.23	-2.32
IPI00384428	BPHL	Up-Down	0.2	-2.16
IPI00333383	AP2B1	Up-Down	1.12	-1.74
IPI00000861	LASP1	Up-Down	0.12	-1.15
IPI00011654	TUBB	Up-Down	1.32	-1.11
IPI00382696	FLNB	Up-Down	0.23	-1.1
IPI00221224	ANPEP	Up-Down	0.62	-1.09
IPI00445114	ECH1	Up-Down	0.56	-1.07
IPI00374563	AGRN	Up-Down	0.62	-0.94
IPI00008579	FARS2	Up-Down	1	-0.91
IPI00026781	FASN	Up-Down	0.71	-0.88
IPI00011284	COMT	Up-Down	0.36	-0.85
IPI00376005	EIF5A	Up-Down	0.69	-0.83
IPI00019502	MYH9	Up-Down	0.2	-0.78
IPI00003348	GNB2	Up-Down	0.64	-0.76
IPI00465436	CAT	Up-Down	0.71	-0.75
IPI00440932	ADAM9	Up-Down	0.84	-0.65
IPI00479934	SCP2	Up-Down	0.36	-0.63
IPI00014958	PON2	Up-Down	0.25	-0.62
IPI00296713	GRN	Up-Down	0.81	-0.61
IPI00550363	CCDC19	Up-Down	0.49	-0.59
IPI00168479	APOA1BP	Up-Down	1.22	-0.59
IPI00019912	HSD17B4	Up-Down	0.22	-0.56
IPI00220894	EIF4H	Up-Down	0.79	-0.52
IPI00002478	ECE1	Up-Down	0.56	-0.52
IPI00744706	SPTAN1	Up-Down	1	-0.49
IPI00398776	PLEC1	Up-Down	0.29	-0.49
IPI00021978	PEX11B	Up-Down	0.25	-0.48
IPI00005677	GNPAT	Up-Down	0.42	-0.47
IPI00305344	MPRIP	Up-Down	0.94	-0.43
IPI00140420	SND1	Up-Down	0.23	-0.42
IPI00556351	EPB41L2	Up-Down	0.3	-0.41
IPI00018465	CCT7	Up-Down	0.43	-0.39
IPI00304577	AP2A1	Up-Down	0.58	-0.37
IPI00333541	FLNA	Up-Down	0.92	-0.34
IPI00513788	UACA	Up-Down	0.97	-0.31
IPI00010153	RPL23	Up-Down	1.29	-0.29
IPI00221093	RPS17	Up-Down	1.09	-0.26
IPI00472887	CKAP5	Up-Down	1.03	-0.23
IPI00219219	LGALS1	Up-Down	1.09	-0.22
IPI00478231	RHOA	Up-Down	0.6	-0.22
IPI00182533	RPL28	Up-Down	0.71	-0.22
IPI00018146	YWHAQ	Up-Down	0.84	-0.21
IPI00029817	NEU1	Up-Down	0.6	-0.21
IPI00025156	STUB1	Up-Down	0.62	-0.21
IPI00026167	NHP2L1	Up-Down	1.03	-0.21
IPI00470509	PCBP2	Up-Down	0.84	-0.2
IPI00216691	PFN1	Up-Down	0.71	-0.18
IPI00607708	LDHA	Up-Down	0.47	-0.18
IPI00302840	ATP1A3	Up-Down	0.89	-0.16
IPI00295447	XPR1	Up-Down	1.12	-0.15
IPI00000494	RPL5	Up-Down	0.45	-0.14
IPI00418471	VIM	Up-Down	0.89	-0.14
IPI00012772	RPL8	Up-Down	0.49	-0.13
IPI00022648	EIF5	Up-Down	0.56	-0.12
IPI00640341	FKBP8	Up-Down	0.64	-0.12
IPI00220683	HNRPD	Up-Down	1.03	-0.12
IPI00479946	STIP1	Up-Down	0.45	-0.1
IPI00556437	DNM2	Up-Down	0.58	-0.1
IPI00298281	LAMC1	Up-Down	0.03	-0.65
IPI00479186	PKM2	Up-Down	0.06	-0.4
IPI00005751	SPTLC2	Up-Down	0.07	-0.68
IPI00219156	RPL30	Up-Down	0.43	-0.04
IPI00465248	ENO1	Up-Down	0.45	-0.06
IPI00742905	DHX9	Up-Down	0.45	-0.04
IPI00011302	CD59	Up-Down	0.45	-0.04
IPI00011253	RPS3	Up-Down	0.49	-0.06
IPI00025091	RPS11	Up-Down	0.58	-0.09
IPI00008433	RPS5	Up-Down	0.67	-0.02
IPI00026202	RPL18A	Up-Down	0.74	-0.03
IPI00216592	HNRPC	Up-Down	0.92	-0.04
IPI00021700	PCNA	Up-Down	0.97	-0.04
IPI00025447	EEF1A1	Up-Down	1.32	-0.03
IPI00297160	CD44	Up-Down	1.4	-0.02
IPI00025491	EIF4A1	Up-Down	2.84	-0.02
IPI00099838	ACP6	Down-Up	-1.93	1.67
IPI00375721	LIAS	Down-Up	-1.46	1.13
IPI00298406	HADH	Down-Up	-1.46	0.13
IPI00556601	SLC25A4	Down-Up	-1.35	0.64
IPI00025344	NDUFS6	Down-Up	-1.34	0.37
IPI00017592	LETM1	Down-Up	-1.26	0.13
IPI00298738	POLRMT	Down-Up	-1.25	0.29
IPI00023161	MRPL46	Down-Up	-1.2	0.45
IPI00384016	DLST	Down-Up	-1.18	0.49
IPI00010278	MRPS30	Down-Up	-1.18	0.4
IPI00152432	GPT2	Down-Up	-1.15	1.05
IPI00011062	CPS1	Down-Up	-1.15	1.22
IPI00219772	NDUFB7	Down-Up	-1.14	0.59
IPI00172594	MRPL28	Down-Up	-1.11	0.28
IPI00022403	MRPL13	Down-Up	-1.1	0.44
IPI00604664	NDUFS1	Down-Up	-1.09	0.3
IPI00221298	NDUFV1	Down-Up	-1.09	0.54
IPI00025239	NDUFS2	Down-Up	-1.09	0.14
IPI00006970	MRPS2	Down-Up	-1.08	0.26
IPI00060287	C3orf31	Down-Up	-1.06	0.81
IPI00646750	C1orf31	Down-Up	-1.06	0.22
IPI00644024	GTPBP3	Down-Up	-1.05	0.49
IPI00102660	PEO1	Down-Up	-1.05	0.22
IPI00024623	ACADSB	Down-Up	-1.05	0.08
IPI00376448	MRPL10	Down-Up	-1.04	0.02
IPI00465176	MRPL30	Down-Up	-1.04	0.32
IPI00452731	NDUFA7	Down-Up	-1.04	0.46
IPI00007110	OSGEPL1	Down-Up	-1.01	0.34
IPI00514863	MTRF1L	Down-Up	-1.01	0.48
IPI00020928	TFAM	Down-Up	-1.01	0.83
IPI00419237	LAP3	Down-Up	-1	0.38
IPI00295394	COX11	Down-Up	-0.99	0.33
IPI00016458	L2HGDH	Down-Up	-0.99	0.42
IPI00012353	MRPL3	Down-Up	-0.98	0.52
IPI00024913	C21orf33	Down-Up	-0.96	0.31
IPI00552632	FPGS	Down-Up	-0.96	0.1
IPI00294911	SDHB	Down-Up	-0.96	0.15
IPI00394809	APOOL	Down-Up	-0.95	0.4
IPI00216293	TST	Down-Up	-0.94	1.09
IPI00034069	TFB2M	Down-Up	-0.93	0.48
IPI00385928	C4orf14	Down-Up	-0.93	0.28
IPI00220063	NDUFS5	Down-Up	-0.93	0.03
IPI00383539	CS	Down-Up	-0.93	0.06
IPI00093057	CPOX	Down-Up	-0.92	0.65
IPI00020050	DDX28	Down-Up	-0.91	0.09
IPI00556579	GSTZ1	Down-Up	-0.9	0.11
IPI00552587	GADD45GIP1	Down-Up	-0.89	0.37
IPI00375477	MRPL21	Down-Up	-0.89	0.88
IPI00029557	GRPEL1	Down-Up	-0.89	0.98
IPI00289159	GLS	Down-Up	-0.89	1.31
IPI00029561	NDUFA10	Down-Up	-0.89	0.22
IPI00256376	ECHDC3	Down-Up	-0.88	0.29
IPI00179019	MRPL35	Down-Up	-0.87	0.73
IPI00646556	NDUFV2	Down-Up	-0.86	0.43
IPI00384297	CBR4	Down-Up	-0.86	0.36
IPI00329301	NDUFA11	Down-Up	-0.86	0.4
IPI00107753	OPA1	Down-Up	-0.86	0.42
IPI00215901	AK2	Down-Up	-0.85	0.33
IPI00032560	NDUFAF1	Down-Up	-0.84	0.56
IPI00171459	HSDL1	Down-Up	-0.84	0.76
IPI00168407	PDPR	Down-Up	-0.84	0.8
IPI00332157	MRPL54	Down-Up	-0.83	0.57
IPI00645805	IVD	Down-Up	-0.83	0.06
IPI00017334	PHB	Down-Up	-0.82	0.1
IPI00011077	MRPL32	Down-Up	-0.82	0.19
IPI00646906	GTPBP5	Down-Up	-0.82	0.48
IPI00470416	PAPD1	Down-Up	-0.82	0.63
IPI00024580	MCCC1	Down-Up	-0.82	0.85
IPI00101664	NARS2	Down-Up	-0.82	0.02
IPI00029803	MTG1	Down-Up	-0.81	0.57
IPI00062839	MARS2	Down-Up	-0.81	0.78
IPI00305383	UQCRC2	Down-Up	-0.81	1.08
IPI00298547	PARK7	Down-Up	-0.8	0.5
IPI00012912	CPT2	Down-Up	-0.79	0.85
IPI00464979	SUCLA2	Down-Up	-0.79	0.27
IPI00174390	PDE12	Down-Up	-0.79	0.17
IPI00759493	SUCLG1	Down-Up	-0.78	0.59
IPI00384503	EARS2	Down-Up	-0.78	0.9
IPI00433339	SLC25A19	Down-Up	-0.78	0.26
IPI00291313	NUDT8	Down-Up	-0.77	0.33
IPI00162330	MRPL37	Down-Up	-0.77	0.41
IPI00004902	ETFB	Down-Up	-0.77	0.47
IPI00549566	RARS2	Down-Up	-0.77	0.36
IPI00016801	GLUD1	Down-Up	-0.77	0.69
IPI00030275	TRAP1	Down-Up	-0.77	0.2
IPI00792971	IDH3A	Down-Up	-0.76	0.16
IPI00399053	C3orf60	Down-Up	-0.76	0.07
IPI00073779	MRPS35	Down-Up	-0.75	0.35
IPI00017469	SPR	Down-Up	-0.75	0.45
IPI00549381	MRPL1	Down-Up	-0.75	0.51
IPI00020513	ZYX	Down-Up	-0.75	0.59
IPI00218144	COX17	Down-Up	-0.75	0.73
IPI00294242	MRPS31	Down-Up	-0.74	0.63
IPI00000335	HINT2	Down-Up	-0.74	0.71
IPI00171421	C8orf55	Down-Up	-0.74	0.76
IPI00470631	COQ9	Down-Up	-0.74	0.79
IPI00007673	CHCHD2	Down-Up	-0.74	0.21
IPI00007611	ATP5O	Down-Up	-0.74	0.2
IPI00619911	NT5C3	Down-Up	-0.73	0.63
IPI00003933	HAGH	Down-Up	-0.73	0.15
IPI00001589	TIMM13	Down-Up	-0.73	0.1
IPI00063408	DHTKD1	Down-Up	-0.73	0.11
IPI00015833	CHCHD3	Down-Up	-0.72	0.71
IPI00549666	GRPEL2	Down-Up	-0.72	0.95
IPI00023334	MRPL4	Down-Up	-0.72	0.05
IPI00003944	DBT	Down-Up	-0.71	0.32
IPI00607794	MECR	Down-Up	-0.71	0.33
IPI00103341	TRUB1	Down-Up	-0.71	0.17
IPI00009960	IMMT	Down-Up	-0.71	0.04
IPI00008728	CLPX	Down-Up	-0.7	0.34
IPI00329036	MRPL50	Down-Up	-0.7	0.4
IPI00013735	FASTKD2	Down-Up	-0.7	0.83
IPI00001546	TIMM8B	Down-Up	-0.7	0.21
IPI00305668	MRPS6	Down-Up	-0.7	0.08
IPI00333763	GLRX5	Down-Up	-0.7	0.54
IPI00647119	CD55	Down-Up	-0.7	0.18
IPI00216260	TSFM	Down-Up	-0.7	0.01
IPI00026519	PPIF	Down-Up	-0.69	0.36
IPI00301303	SLC25A36	Down-Up	-0.69	0.42
IPI00014213	LARS2	Down-Up	-0.69	0.69
IPI00294610	DNAJA3	Down-Up	-0.69	0.94
IPI00395769	ATP5C1	Down-Up	-0.69	0.14
IPI00029665	MMAB	Down-Up	-0.69	0.15
IPI00031696	FASTKD3	Down-Up	-0.68	0.15
IPI00376478	CMC1	Down-Up	-0.67	0.66
IPI00046828	CCDC58	Down-Up	-0.67	1.47
IPI00395016	OXA1L	Down-Up	-0.67	0.25
IPI00160421	MRPL18	Down-Up	-0.67	0.26
IPI00305992	WBSCR16	Down-Up	-0.67	0.13
IPI00011307	MTHFD2	Down-Up	-0.67	0.17
IPI00055753	MTFMT	Down-Up	-0.66	0.3
IPI00413436	COX19	Down-Up	-0.66	0.22
IPI00470610	PYCR2	Down-Up	-0.66	0.07
IPI00182020	UQCRFSL1	Down-Up	-0.66	0.1
IPI00013146	MRPS22	Down-Up	-0.65	0.39
IPI00412404	SUPV3L1	Down-Up	-0.65	0.52
IPI00063762	HPDL	Down-Up	-0.65	2.22
IPI00642832	BCKDHB	Down-Up	-0.65	0.09
IPI00169400	MRPS5	Down-Up	-0.64	0.4
IPI00298423	PDHX	Down-Up	-0.64	0.49
IPI00005158	LONP1	Down-Up	-0.64	0.58
IPI00099996	RG9MTD1	Down-Up	-0.63	0.54
IPI00152981	ACAD9	Down-Up	-0.62	0.07
IPI00185859	MRPL45	Down-Up	-0.62	0.1
IPI00016637	OXSM	Down-Up	-0.61	0.41
IPI00386271	SLC25A12	Down-Up	-0.61	0.74
IPI00643577	ME2	Down-Up	-0.61	0.82
IPI00178879	ATAD3B	Down-Up	-0.61	0.83
IPI00013706	MRPL20	Down-Up	-0.61	1.04
IPI00001541	TIMM9	Down-Up	-0.61	0.01
IPI00020510	ZCD1	Down-Up	-0.6	0.48
IPI00241860	MIPEP	Down-Up	-0.6	0.51
IPI00384180	YRDC	Down-Up	-0.6	1.07
IPI00219613	PITRM1	Down-Up	-0.59	0.4
IPI00642370	FKSG24	Down-Up	-0.58	0.22
IPI00007765	HSPA9	Down-Up	-0.58	0.22
IPI00303722	FAM136A	Down-Up	-0.58	0.05
IPI00289535	PMPCB	Down-Up	-0.58	0.52
IPI00001091	AFG3L2	Down-Up	-0.58	1.34
IPI00294380	PCK2	Down-Up	-0.57	0.4
IPI00023094	MRPL22	Down-Up	-0.57	0.23
IPI00291006	MDH2	Down-Up	-0.57	0.27
IPI00479905	NDUFB10	Down-Up	-0.56	1.06
IPI00154473	GFM1	Down-Up	-0.56	1.65
IPI00789024	MFN2	Down-Up	-0.56	0.39
IPI00027851	HEXA	Down-Up	-0.56	0.07
IPI00027107	TUFM	Down-Up	-0.55	0.42
IPI00007001	MRPL11	Down-Up	-0.55	0.73
IPI00014053	TOMM40	Down-Up	-0.54	0.25
IPI00607602	LETMD1	Down-Up	-0.54	0.28
IPI00027096	MRPL19	Down-Up	-0.54	0.12
IPI00024547	C2orf25	Down-Up	-0.53	0.44
IPI00013847	UQCRC1	Down-Up	-0.53	0.1
IPI00216308	VDAC1	Down-Up	-0.53	0.04
IPI00219729	SLC25A11	Down-Up	-0.52	0.22
IPI00177428	CHCHD4	Down-Up	-0.51	0.99
IPI00001543	TIMM10	Down-Up	-0.51	1.49
IPI00166738	ZADH2	Down-Up	-0.51	1.51
IPI00291646	MTHFD1L	Down-Up	-0.51	0.12
IPI00217313	HSCB	Down-Up	-0.51	0.09
IPI00002520	SHMT2	Down-Up	-0.5	0.37
IPI00016287	THNSL1	Down-Up	-0.5	1.07
IPI00172591	MRPL17	Down-Up	-0.5	0.12
IPI00291755	NUP210	Down-Up	-0.49	0.53
IPI00021338	DLAT	Down-Up	-0.49	0.62
IPI00007084	SLC25A13	Down-Up	-0.49	0.74
IPI00022334	OAT	Down-Up	-0.49	0.08
IPI00604527	TARS2	Down-Up	-0.48	1
IPI00747624	WDR1	Down-Up	-0.46	0.44
IPI00219897	ACSL4	Down-Up	-0.46	0.53
IPI00029264	CYC1	Down-Up	-0.46	0.62
IPI00106506	ECSIT	Down-Up	-0.44	0.67
IPI00514207	C20orf44	Down-Up	-0.44	0.79
IPI00418414	COQ3	Down-Up	-0.44	0.28
IPI00062298	C1orf151	Down-Up	-0.44	0.19
IPI00328361	SARS2	Down-Up	-0.44	0.13
IPI00299402	PC	Down-Up	-0.44	0.03
IPI00383160	ATP5S	Down-Up	-0.42	0.48
IPI00375015	DUT	Down-Up	-0.42	1.02
IPI00031804	VDAC3	Down-Up	-0.42	0.1
IPI00024919	PRDX3	Down-Up	-0.41	0.53
IPI00007266	ALAS1	Down-Up	-0.41	0.04
IPI00028376	TIMM8A	Down-Up	-0.4	0.44
IPI00153023	CCDC51	Down-Up	-0.4	0.49
IPI00553006	PARS2	Down-Up	-0.4	0.63
IPI00010415	ACOT7	Down-Up	-0.4	1.09
IPI00013279	CHCHD7	Down-Up	-0.39	0.79
IPI00465290	DNAJC11	Down-Up	-0.39	0.89
IPI00414973	UBOX5	Down-Up	-0.39	0.17
IPI00640276	EFHA1	Down-Up	-0.36	1.02
IPI00006952	LACTB2	Down-Up	-0.36	1.43
IPI00218112	GCDH	Down-Up	-0.34	0.5
IPI00100460	DARS2	Down-Up	-0.34	0.83
IPI00022442	NDUFAB1	Down-Up	-0.34	1.59
IPI00020332	ARG2	Down-Up	-0.32	1.75
IPI00339385	RDH11	Down-Up	-0.31	0.51
IPI00009922	C14orf156	Down-Up	-0.29	0.46
IPI00015911	DLD	Down-Up	-0.24	0.4
IPI00296099	THBS1	Down-Down	-0.44	-3.3
IPI00009634	SQRDL	Down-Down	-1.33	-2.75
IPI00295388	GLDC	Down-Down	-1.46	-1.96
IPI00007676	HSD17B12	Down-Down	-1.1	-1.95
IPI00248961	ACSS1	Down-Down	-0.94	-1.82
IPI00218918	ANXA1	Down-Down	-0.54	-1.56
IPI00026958	FDXR	Down-Down	-0.62	-1.49
IPI00555902	OCIAD2	Down-Down	-1.53	-1.46
IPI00183695	S100A10	Down-Down	-0.2	-1.43
IPI00018120	DAP3	Down-Down	-0.65	-1.38
IPI00294159	SLC25A1	Down-Down	-0.7	-1.33
IPI00550882	PYCR1	Down-Down	-0.75	-1.31
IPI00164885	ISCU	Down-Down	-0.6	-1.28
IPI00299404	LAMB3	Down-Down	-0.48	-1.21
IPI00329552	MOSC2	Down-Down	-0.56	-1.18
IPI00016786	CDC42	Down-Down	-0.14	-1.06
IPI00013829	TRIAP1	Down-Down	-0.62	-1.04
IPI00217277	SLC25A10	Down-Down	-1.15	-0.96
IPI00472058	NDUFB11	Down-Down	-0.48	-0.92
IPI00220566	TXNRD2	Down-Down	-0.54	-0.91
IPI00003766	ETHE1	Down-Down	-0.21	-0.86
IPI00793874	SFXN3	Down-Down	-0.81	-0.86
IPI00165506	POLDIP2	Down-Down	-0.86	-0.84
IPI00472151	HLA-A	Down-Down	-0.79	-0.82
IPI00024934	MUT	Down-Down	-0.87	-0.78
IPI00141318	CKAP4	Down-Down	-0.74	-0.78
IPI00549467	NIT2	Down-Down	-0.7	-0.75
IPI00336094	HSD17B10	Down-Down	-0.65	-0.73
IPI00183603	DC2	Down-Down	-0.31	-0.72
IPI00396627	ELAC2	Down-Down	-0.98	-0.7
IPI00220766	GLO1	Down-Down	-0.32	-0.67
IPI00472168	MRPL27	Down-Down	-0.56	-0.67
IPI00031357	PPOX	Down-Down	-0.4	-0.67
IPI00216008	G6PD	Down-Down	-0.36	-0.65
IPI00032875	ETFDH	Down-Down	-0.34	-0.64
IPI00296999	ATPAF2	Down-Down	-1.05	-0.64
IPI00031397	ACSL3	Down-Down	-0.59	-0.62
IPI00305166	SDHA	Down-Down	-1.03	-0.62
IPI00011107	IDH2	Down-Down	-1.26	-0.6
IPI00155601	MACROD1	Down-Down	-0.65	-0.6
IPI00554737	PPP2R1A	Down-Down	-0.16	-0.58
IPI00019353	AGK	Down-Down	-0.54	-0.57
IPI00000792	CRYZ	Down-Down	-1.19	-0.56
IPI00448095	DCXR	Down-Down	-0.77	-0.52
IPI00377161	HIBCH	Down-Down	-0.93	-0.52
IPI00418290	MRPL14	Down-Down	-1.04	-0.49
IPI00024990	ALDH6A1	Down-Down	-1.16	-0.48
IPI00479877	ALDH9A1	Down-Down	-0.34	-0.48
IPI00219097	HMGB2	Down-Down	-0.16	-0.47
IPI00018206	GOT2	Down-Down	-0.7	-0.47
IPI00016077	GBAS	Down-Down	-1.67	-0.46
IPI00007060	COG8	Down-Down	-0.6	-0.44
IPI00023138	RAC3	Down-Down	-0.16	-0.43
IPI00410666	SCRIB	Down-Down	-0.12	-0.43
IPI00026512	ERAL1	Down-Down	-1.14	-0.43
IPI00010244	MRPS11	Down-Down	-1.11	-0.4
IPI00306301	PDHA1	Down-Down	-0.16	-0.4
IPI00009456	NT5E	Down-Down	-0.31	-0.4
IPI00218971	PPM2C	Down-Down	-1.71	-0.38
IPI00446798	MTCP1	Down-Down	-0.56	-0.38
IPI00001716	PUS1	Down-Down	-0.69	-0.37
IPI00290928	GNA13	Down-Down	-0.86	-0.37
IPI00004317	POLG	Down-Down	-0.66	-0.35
IPI00221234	ALDH7A1	Down-Down	-0.49	-0.35
IPI00101163	MTERFD1	Down-Down	-0.77	-0.34
IPI00337494	SLC25A24	Down-Down	-0.46	-0.34
IPI00023359	MCAT	Down-Down	-1	-0.31
IPI00098902	OGDH	Down-Down	-1.1	-0.31
IPI00293564	HMGCL	Down-Down	-0.42	-0.31
IPI00219381	NDUFA2	Down-Down	-1.01	-0.31
IPI00304069	RPUSD4	Down-Down	-0.53	-0.31
IPI00411522	C14orf159	Down-Down	-0.39	-0.3
IPI00428289	MRPL43	Down-Down	-0.74	-0.3
IPI00096066	SUCLG2	Down-Down	-0.78	-0.29
IPI00013832	GATC	Down-Down	-0.58	-0.29
IPI00465260	GARS	Down-Down	-0.89	-0.28
IPI00020075	ABHD10	Down-Down	-0.82	-0.28
IPI00037448	GRHPR	Down-Down	-1.32	-0.27
IPI00386010	MRPL12	Down-Down	-0.57	-0.27
IPI00009931	HDHD3	Down-Down	-0.8	-0.26
IPI00148063	HEBP1	Down-Down	-0.9	-0.25
IPI00042580	APOO	Down-Down	-0.51	-0.25
IPI00029114	ICT1	Down-Down	-0.93	-0.24
IPI00219034	NDUFA8	Down-Down	-0.86	-0.23
IPI00304435	NIPSNAP1	Down-Down	-0.65	-0.22
IPI00642047	PMPCA	Down-Down	-0.7	-0.21
IPI00060148	CCDC127	Down-Down	-0.71	-0.21
IPI00394788	AARS2	Down-Down	-0.72	-0.2
IPI00018691	MRPS18A	Down-Down	-0.68	-0.2
IPI00215777	SLC25A3	Down-Down	-0.65	-0.2
IPI00329745	LRPPRC	Down-Down	-0.83	-0.19
IPI00514791	C20orf72	Down-Down	-0.91	-0.19
IPI00000077	RNASEH1	Down-Down	-0.41	-0.19
IPI00017283	IARS2	Down-Down	-0.64	-0.19
IPI00291525	TFB1M	Down-Down	-0.54	-0.18
IPI00412670	C2orf56	Down-Down	-0.74	-0.18
IPI00006440	MRPS7	Down-Down	-0.77	-0.18
IPI00033217	AASS	Down-Down	-0.66	-0.17
IPI00013508	ACTN1	Down-Down	-0.39	-0.17
IPI00061531	MRPL53	Down-Down	-0.79	-0.16
IPI00412713	SAMM50	Down-Down	-0.7	-0.15
IPI00019903	CCDC44	Down-Down	-1.2	-0.15
IPI00071703	GFM2	Down-Down	-0.46	-0.15
IPI00018274	EGFR	Down-Down	-0.79	-0.15
IPI00000821	MRPL16	Down-Down	-2.19	-0.14
IPI00022002	MRPS27	Down-Down	-0.86	-0.14
IPI00293975	GPX1	Down-Down	-0.54	-0.13
IPI00100667	MRPL24	Down-Down	-0.65	-0.12
IPI00332525	MRPL42	Down-Down	-0.59	-0.12
IPI00000477	ARPC2	Down-Down	-0.41	-0.11
IPI00017855	ACO2	Down-Down	-0.77	-0.1
IPI00465264	NLRX1	Down-Down	-0.72	-0.1
IPI00556258	AKR1B1	Down-Down	-1.67	-0.07
IPI00069985	F11R	Down-Down	-1.44	-0.03
IPI00026516	OXCT1	Down-Down	-1.21	-0.03
IPI00007045	GLRX2	Down-Down	-1.21	-0.07
IPI00783656	MRPL38	Down-Down	-1.2	-0.05
IPI00007321	LYPLA1	Down-Down	-1.12	-0.09
IPI00411733	DHX30	Down-Down	-1.01	-0.03
IPI00514782	TRMU	Down-Down	-0.97	-0.03
IPI00744772	MRPS17	Down-Down	-0.92	-0.09
IPI00026157	MTRF1	Down-Down	-0.86	-0.04
IPI00023086	MRPL15	Down-Down	-0.86	-0.05
IPI00013862	DTYMK	Down-Down	-0.82	-0.03
IPI00005692	MRPS12	Down-Down	-0.81	-0.03
IPI00015804	DUS2L	Down-Down	-0.79	-0.07
IPI00010810	ETFA	Down-Down	-0.79	-0.07
IPI00472102	HSPD1	Down-Down	-0.78	-0.1
IPI00009680	MRPL44	Down-Down	-0.78	-0.02
IPI00514470	PISD	Down-Down	-0.77	-0.08
IPI00084571	MRPL39	Down-Down	-0.77	-0.07
IPI00099529	YME1L1	Down-Down	-0.76	-0.03
IPI00024915	PRDX5	Down-Down	-0.75	-0.02
IPI00157908	AIFM1	Down-Down	-0.71	-0.03
IPI00014147	KIAA0101	Down-Down	-0.66	-0.07
IPI00299177	CECR5	Down-Down	-0.66	-0.03
IPI00515096	C20orf52	Down-Down	-0.63	-0.03
IPI00165360	MPST	Down-Down	-0.51	-0.04
IPI00018600	OPA3	Down-Down	-0.45	-0.08
IPI00456750	FAM129B	Down-Down	-0.45	-0.45
IPI00291467	SLC25A6	Down-Down	-1.29	-1.09
IPI00010346	NLN	Down-Down	-0.91	-0.89
IPI00171925	PTCD1	Down-Down	-0.77	-0.78
IPI00335068	IDH3G	Down-Down	-0.58	-0.47
IPI00023406	HCCS	Down-Down	-0.49	-0.46
IPI00000948	TBL2	Down-Down	-0.39	-0.4
IPI00033486	POLG2	Down-Down	-0.33	-0.28
IPI00031522	HADHA	Unchanged	-0.21	0.77
IPI00396547	CLCC1	Unchanged	-0.18	0.91
IPI00440493	ATP5A1	Unchanged	-0.16	0.47
IPI00010845	NDUFS8	Unchanged	-0.15	0.51
IPI00001539	ACAA2	Unchanged	-0.12	2.44
IPI00329625	TBRG4	Unchanged	-1.34	0.03
IPI00639812	MGST3	Unchanged	-0.38	-0.05
IPI00014230	C1QBP	Unchanged	-0.37	-0.04
IPI00004656	B2M	Unchanged	-0.37	-0.05
IPI00165092	YARS2	Unchanged	-0.33	-0.08
IPI00554589	FECH	Unchanged	-0.3	-0.07
IPI00006615	CLPB	Unchanged	-0.24	0.02
IPI00386258	MTCH1	Unchanged	-0.2	0.04
IPI00003482	DECR1	Unchanged	-0.19	-0.09
IPI00043564	SFXN2	Unchanged	-0.16	-0.06
IPI00026824	HMOX2	Unchanged	-0.14	0.04
IPI00013452	EPRS	Unchanged	-0.14	-0.07
IPI00411816	MRPL2	Unchanged	-0.1	-0.06
IPI00329600	SCCPDH	Unchanged	-0.08	-0.05
IPI00003925	PDHB	Unchanged	-0.07	0.07
IPI00619900	AP2M1	Unchanged	-0.06	0.29
IPI00219738	CTNND1	Unchanged	-0.06	0.12
IPI00029091	NME2P1	Unchanged	-0.06	-0.25
IPI00221232	GNG12	Unchanged	-0.04	-0.23
IPI00376346	MTERFD2	Unchanged	-0.04	-0.3
IPI00646304	PPIB	Unchanged	-0.03	0.09
IPI00215995	ITGA3	Unchanged	-0.01	-2.35
IPI00006957	DHRS7	Unchanged	0	0.29
IPI00376195	ISCA2	Unchanged	0	0.03
IPI00007755	RAB21	Unchanged	0	-0.02
IPI00013957	SLC25A20	Unchanged	0	-0.21
IPI00003128	P4HA2	Unchanged	0	-1
IPI00298994	TLN1	Unchanged	0.01	0.14
IPI00013976	LAMB1	Unchanged	0.01	0.09
IPI00003833	MTCH2	Unchanged	0.01	0.04
IPI00216184	PICALM	Unchanged	0.01	0.03
IPI00220710	ACOT9	Unchanged	0.01	-1.93
IPI00555991	ITGAV	Unchanged	0.03	0.07
IPI00445108	KARS	Unchanged	0.04	0.01
IPI00456644	CD46	Unchanged	0.07	0.3
IPI00027232	IGF1R	Unchanged	0.07	0.18
IPI00455383	CLTC	Unchanged	0.07	-0.13
IPI00215948	CTNNA1	Unchanged	0.07	-0.29
IPI00106913	DHRS4	Unchanged	0.09	-0.24
IPI00023542	TMED9	Unchanged	0.09	-0.01
IPI00291510	IMPDH2	Unchanged	0.09	-0.1
IPI00419585	PPIA	Unchanged	0.09	-0.12
IPI00376798	RPL11	Unchanged	0.12	0.03
IPI00022774	FANCG	Unchanged	0.14	-0.02
IPI00005159	ACTR2	Unchanged	0.23	-0.09
IPI00011633	JAK1	Unchanged	0.29	-0.07
IPI00300074	FARSB	Unchanged	0.3	0.07
IPI00218019	BSG	Unchanged	0.3	-0.01
IPI00017342	RHOG	Unchanged	0.32	-0.09
IPI00186290	EEF2	Unchanged	0.34	-0.02
IPI00178744	ACADVL	Unchanged	-0.1	0.7
IPI00014835	MRPS9	Unchanged	-0.1	1.87
IPI00021805	MGST1	Unchanged	-0.1	2.11
IPI00303280	MPP6	Unchanged	0	0.84
IPI00442274	NFXL1	Unchanged	0	0.96
IPI00306439	C18orf55	Unchanged	0	1.1
IPI00296535	HACL1	Unchanged	0.01	1.12
IPI00020984	CANX	Unchanged	0.15	0.24
IPI00441550	GLB1	Unchanged	0.15	0.26
IPI00000006	HRAS	Unchanged	0.15	0.29
IPI00024364	TNPO1	Unchanged	0.15	0.3
IPI00173946	TANC1	Unchanged	0.15	0.32
IPI00218342	MTHFD1	Unchanged	0.22	0.36
IPI00217223	PAICS	Unchanged	0.23	0.14
IPI00550451	PPP1CA	Unchanged	0.23	0.32
IPI00012535	DNAJA1	Unchanged	0.23	0.32
IPI00465028	TPI1	Unchanged	0.29	0.1
IPI00295741	CTSB	Unchanged	0.29	0.35
IPI00003918	RPL4	Unchanged	0.32	0.12
IPI00009329	UTRN	Unchanged	-0.15	-0.38
IPI00334775	HSP90AB1	Unchanged	-0.15	-0.37
IPI00062003	ACAT1	Unchanged	-0.18	-0.37
IPI00304071	ACSF2	Unchanged	-0.15	-0.35
IPI00642041	COMTD1	Unchanged	-0.28	-0.31
IPI00163381	LEPRE1	Unchanged	-0.12	-0.31
IPI00177940	NT5C1B	Unchanged	-0.36	-0.26
IPI00027230	HSP90B1	Unchanged	-0.19	-0.2
IPI00015602	TOMM70A	Unchanged	-0.29	-0.13
IPI00297492	STT3A	Unchanged	-0.23	-0.11
IPI00335589	RNMTL1	Unchanged	-0.37	0.06
IPI00297084	DDOST	Unchanged	-0.36	0.06
IPI00024993	ECHS1	Unchanged	-0.38	0.22
IPI00291751	C2orf47	Unchanged	-0.37	0.24
IPI00001538	FXC1	Unchanged	-0.37	0.25
IPI00430781	LRRC24	Unchanged	-0.36	0.21
IPI00003004	SLC25A22	Unchanged	-0.34	0.38
IPI00218466	SEC61A1	Unchanged	-0.33	0.37
IPI00551022	ISOC2	Unchanged	-0.33	0.23
IPI00003985	BCS1L	Unchanged	-0.33	0.18
IPI00384517	NUBPL	Unchanged	-0.31	0.36
IPI00181231	PTCD3	Unchanged	-0.31	0.14
IPI00382470	HSP90AA1	Unchanged	-0.3	0.31
IPI00007188	SLC25A5	Unchanged	-0.28	0.24
IPI00003362	HSPA5	Unchanged	-0.23	0.35
IPI00025874	RPN1	Unchanged	-0.16	0.1
IPI00218682	P4HA1	Unchanged	-0.12	0.19
IPI00020883	HIGD2A	Unchanged	-0.11	0.27
IPI00103057	FAM36A	Unchanged	0.18	-0.38
IPI00106642	SDF2L1	Unchanged	0.15	-0.35
IPI00412681	APP	Unchanged	0.3	-0.3
IPI00554541	ILVBL	Unchanged	0.34	-0.22
IPI00005154	SSRP1	Unchanged	0.25	-0.21
IPI00013219	ILK	Unchanged	0.18	-0.19
IPI00299573	RPL7A	Unchanged	0.17	-0.19
IPI00550021	RPL3	Unchanged	0.18	-0.17
IPI00010349	AGPS	Unchanged	0.2	-0.13
IPI00020599	CALR	Unchanged	0.32	-0.12
IPI00215719	RPL18	Unchanged	0.15	-0.11
IPI00556485	RPLP0	Unchanged	0.18	-0.1
IPI00414384	HSDL2	Unchanged	0.3	0.3
IPI00019376	SEPT11	Unchanged	0.01	0.01
IPI00398964	RPL13A	Unchanged	0.17	0.12
IPI00026448	MFF	Unchanged	0.36	0.28
